# Supplementary material for: Assessing Kidney Injury Induced by Mercuric Chloride in Guinea Pigs with In Vivo and In Vitro Experiments
Source: Int J Mol Sci. 2023 Apr 18;24(8):7434. doi: 10.3390/ijms24087434 (PMC10138559; doi:10.3390/ijms24087434)
Supplement: Supplementary file 1 [file ijms-24-07434-s001.zip]

Archive with 1 entries (1 files):
- ijms-2269855-supplementary.xlsx
