# Supplementary material for: Assessing Kidney Injury Induced by Mercuric Chloride in Guinea Pigs with In Vivo and In Vitro Experiments
Source: Int J Mol Sci. 2023 Apr 18;24(8):7434. doi: 10.3390/ijms24087434 (PMC10138559; doi:10.3390/ijms24087434)
Supplement: Supplementary file 1 [file ijms-24-07434-s001.zip › ijms-2269855-supplementary.xlsx]

## Sheet: Kidney 24h 40 µM (in vitro)
NCBI Entrez id	Ensemble gene	Target ID	pvalue	qvalue	beta	FC=exp(beta)	log(FC,2)	abs(logFC)
25283	ENSCPOG00000008314	ENSCPOT00000008389.3	0	0	1.19033	3.28818	1.71729	1.71729
117254	ENSCPOG00000014137	ENSCPOT00000014279.3	0	0	1.11724	3.05641	1.61184	1.61184
100363379	ENSCPOG00000014137	ENSCPOT00000014279.3	0	0	1.11724	3.05641	1.61184	1.61184
25026	ENSCPOG00000030696	ENSCPOT00000039558.1	1.59e-291	9.09e-288	0.934854	2.54684	1.34871	1.34871
116484	ENSCPOG00000015348	ENSCPOT00000015497.3	2.07e-291	9.09e-288	1.06436	2.89899	1.53555	1.53555
29651	ENSCPOG00000039887	ENSCPOT00000037997.1	3.08e-279	1.08e-275	1.20341	3.33145	1.73615	1.73615
24188	ENSCPOG00000039887	ENSCPOT00000037997.1	3.08e-279	1.08e-275	1.20341	3.33145	1.73615	1.73615
114846	ENSCPOG00000001014	ENSCPOT00000001022.3	4.85e-263	1.42e-259	1.79379	6.01221	2.5879	2.5879
100362623	ENSCPOG00000033531	ENSCPOT00000044307.1	5.53e-259	1.39e-255	6.02247	412.598	8.68859	8.68859
689415	ENSCPOG00000033531	ENSCPOT00000044307.1	5.53e-259	1.39e-255	6.02247	412.598	8.68859	8.68859
24314	ENSCPOG00000012430	ENSCPOT00000012549.3	8.44e-259	1.85e-255	0.874244	2.39706	1.26127	1.26127
24422	ENSCPOG00000040324	ENSCPOT00000004231.3	5.68e-252	1.11e-248	7.39505	1627.91	10.6688	10.6688
494499	ENSCPOG00000040324	ENSCPOT00000004231.3	5.68e-252	1.11e-248	7.39505	1627.91	10.6688	10.6688
58819	ENSCPOG00000011941	ENSCPOT00000012057.3	1.12e-230	1.97e-227	0.847797	2.3345	1.22311	1.22311
24567	ENSCPOG00000011120	ENSCPOT00000011224.3	7.3e-194	1.17e-190	1.82454	6.19993	2.63225	2.63225
24192	ENSCPOG00000001285	ENSCPOT00000001301.3	2.26e-181	3.31e-178	0.874264	2.39711	1.2613	1.2613
24426	ENSCPOG00000020253	ENSCPOT00000025069.2	1.13e-179	1.52e-176	1.13273	3.10413	1.63419	1.63419
171493	ENSCPOG00000006612	ENSCPOT00000006678.3	9.55e-178	1.2e-174	1.16119	3.19374	1.67525	1.67525
81526	ENSCPOG00000040005	ENSCPOT00000044478.1	4.95e-164	5.11e-161	-0.808688	0.445442	-1.16669	1.16669
29739	ENSCPOG00000037468	ENSCPOT00000035308.1	1.98e-161	1.93e-158	1.1524	3.16579	1.66256	1.66256
192227	ENSCPOG00000022115	ENSCPOT00000026835.2	1.88e-160	1.74e-157	0.907118	2.47717	1.30869	1.30869
294853	ENSCPOG00000002618	ENSCPOT00000002652.3	2.17e-160	1.91e-157	-0.854485	0.425502	-1.23276	1.23276
683212	ENSCPOG00000002618	ENSCPOT00000002652.3	2.17e-160	1.91e-157	-0.854485	0.425502	-1.23276	1.23276
308797	ENSCPOG00000004272	ENSCPOT00000004317.3	3.6e-158	3.01e-155	-0.755871	0.469601	-1.09049	1.09049
29545	ENSCPOG00000001263	ENSCPOT00000001279.3	8.33e-152	6.37e-149	0.95776	2.60585	1.38176	1.38176
364031	ENSCPOG00000033073	ENSCPOT00000034043.1	5.63e-145	4.12e-142	-1.06444	0.344921	-1.53566	1.53566
116686	ENSCPOG00000005290	ENSCPOT00000005347.3	1.42e-144	9.98e-142	0.90029	2.46032	1.29884	1.29884
298795	ENSCPOG00000035257	ENSCPOT00000046500.1	1.49e-133	1.01e-130	1.07132	2.91923	1.54559	1.54559
25654	ENSCPOG00000012629	ENSCPOT00000012750.3	4.17e-133	2.72e-130	-0.83503	0.433861	-1.20469	1.20469
24392	ENSCPOG00000015249	ENSCPOT00000015396.3	4.57e-132	2.87e-129	0.703081	2.01997	1.01433	1.01433
54256	ENSCPOG00000015249	ENSCPOT00000015396.3	4.57e-132	2.87e-129	0.703081	2.01997	1.01433	1.01433
361266	ENSCPOG00000000371	ENSCPOT00000000374.3	3.54e-125	2.14e-122	0.894005	2.4449	1.28978	1.28978
364773	ENSCPOG00000000371	ENSCPOT00000000374.3	3.54e-125	2.14e-122	0.894005	2.4449	1.28978	1.28978
307096	ENSCPOG00000000371	ENSCPOT00000000374.3	3.54e-125	2.14e-122	0.894005	2.4449	1.28978	1.28978
498790	ENSCPOG00000000371	ENSCPOT00000000374.3	3.54e-125	2.14e-122	0.894005	2.4449	1.28978	1.28978
83613	ENSCPOG00000023838	ENSCPOT00000025390.2	3.08e-122	1.81e-119	1.1023	3.0111	1.59029	1.59029
116510	ENSCPOG00000013119	ENSCPOT00000013246.3	7.64e-118	4.07e-115	0.797283	2.2195	1.15024	1.15024
361680	ENSCPOG00000038479	ENSCPOT00000039195.1	2.41e-115	1.24e-112	0.572936	1.77347	0.826572	0.826572
94167	ENSCPOG00000036256	ENSCPOT00000047327.1	2.83e-109	1.42e-106	0.552342	1.73732	0.796861	0.796861
24377	ENSCPOG00000021395	ENSCPOT00000026935.2	1.65e-103	8.06e-101	0.545693	1.7258	0.787268	0.787268
360772	ENSCPOG00000037298	ENSCPOT00000043869.1	1.59e-100	7.37e-98	0.721584	2.05769	1.04103	1.04103
360243	ENSCPOG00000006799	ENSCPOT00000006868.3	1.31e-99	5.88e-97	1.1676	3.21427	1.68449	1.68449
266732	ENSCPOG00000006230	ENSCPOT00000006295.3	2.38e-99	1.05e-96	0.564175	1.758	0.813933	0.813933
25303	ENSCPOG00000010942	ENSCPOT00000011043.3	2.16e-97	9.25e-95	1.17041	3.22331	1.68854	1.68854
499615	ENSCPOG00000007234	ENSCPOT00000007306.3	3.72e-94	1.56e-91	-0.58727	0.555843	-0.847251	0.847251
24451	ENSCPOG00000023588	ENSCPOT00000026740.2	1.87e-91	7.65e-89	1.19469	3.30253	1.72357	1.72357
317322	ENSCPOG00000001353	ENSCPOT00000001372.3	2.28e-89	8.89e-87	-0.551035	0.576353	-0.794975	0.794975
29139	ENSCPOG00000034660	ENSCPOT00000045154.1	7.02e-87	2.63e-84	-1.00973	0.364318	-1.45673	1.45673
29158	ENSCPOG00000006061	ENSCPOT00000006125.3	1.09e-84	3.99e-82	-0.655197	0.51934	-0.945249	0.945249
305540	ENSCPOG00000008754	ENSCPOT00000008832.3	4.93e-83	1.77e-80	1.00552	2.73332	1.45065	1.45065
360417	ENSCPOG00000031105	ENSCPOT00000040632.1	8.12e-83	2.86e-80	-0.907656	0.403469	-1.30947	1.30947
25124	ENSCPOG00000012673	ENSCPOT00000012794.3	2.83e-80	9.57e-78	0.507576	1.66126	0.732277	0.732277
367264	ENSCPOG00000012673	ENSCPOT00000012794.3	2.83e-80	9.57e-78	0.507576	1.66126	0.732277	0.732277
25285	ENSCPOG00000034237	ENSCPOT00000031396.1	6.75e-79	2.24e-76	1.06462	2.89975	1.53593	1.53593
83472	ENSCPOG00000004550	ENSCPOT00000004599.3	1.4e-75	4.54e-73	0.556869	1.7452	0.803392	0.803392
114506	ENSCPOG00000012339	ENSCPOT00000012456.3	1.7e-74	5.43e-72	-0.49137	0.611788	-0.708897	0.708897
25426	ENSCPOG00000030721	ENSCPOT00000033709.1	6.56e-73	2.06e-70	0.651109	1.91767	0.939352	0.939352
286888	ENSCPOG00000031016	ENSCPOT00000041113.1	4.5e-72	1.39e-69	-0.936625	0.391949	-1.35126	1.35126
306891	ENSCPOG00000012763	ENSCPOT00000012886.3	1.58e-71	4.78e-69	-0.53745	0.584236	-0.775377	0.775377
291091	ENSCPOG00000012763	ENSCPOT00000012886.3	1.58e-71	4.78e-69	-0.53745	0.584236	-0.775377	0.775377
362248	ENSCPOG00000005271	ENSCPOT00000005328.3	6.79e-71	2.02e-68	1.14967	3.15716	1.65863	1.65863
305392	ENSCPOG00000001220	ENSCPOT00000001234.3	1.4e-70	4.11e-68	1.41952	4.13514	2.04794	2.04794
64202	ENSCPOG00000000791	ENSCPOT00000000796.3	1.21e-69	3.47e-67	-0.461742	0.630185	-0.666153	0.666153
289185	ENSCPOG00000010738	ENSCPOT00000010836.3	1.92e-69	5.35e-67	-0.582267	0.55863	-0.840034	0.840034
171576	ENSCPOG00000009002	ENSCPOT00000009085.3	1.2e-68	3.29e-66	0.867929	2.38197	1.25216	1.25216
291015	ENSCPOG00000031658	ENSCPOT00000037182.1	6.3e-68	1.7e-65	-0.936361	0.392052	-1.35088	1.35088
29373	ENSCPOG00000031437	ENSCPOT00000037069.1	2.37e-67	6.31e-65	-0.664737	0.514409	-0.959013	0.959013
116639	ENSCPOG00000008564	ENSCPOT00000037483.1	5.21e-66	1.37e-63	-0.586889	0.556055	-0.846701	0.846701
308099	ENSCPOG00000006443	ENSCPOT00000006508.3	1.83e-65	4.72e-63	-0.821615	0.439721	-1.18534	1.18534
363031	ENSCPOG00000008050	ENSCPOT00000008125.3	1.89e-65	4.81e-63	0.748602	2.11404	1.08	1.08
399489	ENSCPOG00000001800	ENSCPOT00000037740.1	2.76e-65	6.94e-63	1.22335	3.39855	1.76492	1.76492
311562	ENSCPOG00000001800	ENSCPOT00000037740.1	2.76e-65	6.94e-63	1.22335	3.39855	1.76492	1.76492
65154	ENSCPOG00000035718	ENSCPOT00000035433.1	8.71e-65	2.16e-62	0.606683	1.83434	0.875259	0.875259
64524	ENSCPOG00000000072	ENSCPOT00000000072.3	1.69e-64	4.13e-62	0.417177	1.51767	0.601859	0.601859
353302	ENSCPOG00000005492	ENSCPOT00000005551.3	2.63e-63	6.25e-61	1.24877	3.48605	1.80159	1.80159
286894	ENSCPOG00000025048	ENSCPOT00000027615.2	1.64e-61	3.85e-59	-0.773887	0.461217	-1.11648	1.11648
29480	ENSCPOG00000031194	ENSCPOT00000042795.1	5.35e-61	1.22e-58	-0.567963	0.566679	-0.819397	0.819397
63997	ENSCPOG00000005137	ENSCPOT00000005192.3	6.88e-61	1.55e-58	0.440765	1.55389	0.635889	0.635889
303471	ENSCPOG00000035267	ENSCPOT00000033338.1	1.66e-60	3.69e-58	0.647165	1.91012	0.933662	0.933662
29332	ENSCPOG00000035267	ENSCPOT00000033338.1	1.66e-60	3.69e-58	0.647165	1.91012	0.933662	0.933662
362720	ENSCPOG00000008652	ENSCPOT00000008730.3	3.8e-59	8.34e-57	1.4263	4.16327	2.05772	2.05772
140668	ENSCPOG00000013296	ENSCPOT00000013425.3	1.07e-58	2.32e-56	0.94728	2.57869	1.36664	1.36664
25676	ENSCPOG00000007883	ENSCPOT00000007958.3	6.97e-58	1.49e-55	0.391035	1.47851	0.564145	0.564145
171341	ENSCPOG00000038822	ENSCPOT00000039853.1	1.22e-57	2.56e-55	0.601099	1.82412	0.867203	0.867203
171112	ENSCPOG00000037405	ENSCPOT00000033381.1	2.23e-57	4.62e-55	-0.646302	0.52398	-0.932416	0.932416
500941	ENSCPOG00000033859	ENSCPOT00000043177.1	2.46e-57	5.02e-55	0.491971	1.63554	0.709764	0.709764
290326	ENSCPOG00000010826	ENSCPOT00000010924.3	2.65e-57	5.36e-55	0.945035	2.5729	1.3634	1.3634
24323	ENSCPOG00000032724	ENSCPOT00000043312.1	5.99e-57	1.2e-54	-0.382721	0.682003	-0.55215	0.55215
24924	ENSCPOG00000008856	ENSCPOT00000008936.3	8.31e-57	1.64e-54	-0.507677	0.601892	-0.732423	0.732423
686539	ENSCPOG00000014271	ENSCPOT00000014413.3	2.51e-55	4.9e-53	-0.568276	0.566502	-0.819848	0.819848
308807	ENSCPOG00000031160	ENSCPOT00000042898.1	1.34e-54	2.56e-52	0.619766	1.85849	0.894133	0.894133
83722	ENSCPOG00000021250	ENSCPOT00000021364.2	2.48e-54	4.68e-52	0.381816	1.46494	0.550844	0.550844
24787	ENSCPOG00000036439	ENSCPOT00000042432.1	3.32e-54	6.22e-52	0.537701	1.71207	0.775739	0.775739
294674	ENSCPOG00000004353	ENSCPOT00000004399.3	2.68e-53	4.9e-51	0.369512	1.44703	0.533093	0.533093
497815	ENSCPOG00000006412	ENSCPOT00000006477.3	3.1e-53	5.62e-51	1.1147	3.04866	1.60817	1.60817
24851	ENSCPOG00000010901	ENSCPOT00000041598.1	7.02e-53	1.26e-50	-0.563111	0.569435	-0.812398	0.812398
296137	ENSCPOG00000013158	ENSCPOT00000013285.3	8.53e-53	1.51e-50	1.07775	2.93805	1.55486	1.55486
25177	ENSCPOG00000003025	ENSCPOT00000033257.1	1.05e-52	1.85e-50	-0.397954	0.671693	-0.574127	0.574127
312538	ENSCPOG00000010112	ENSCPOT00000010203.3	1.36e-52	2.37e-50	0.850847	2.34163	1.22751	1.22751
315298	ENSCPOG00000004383	ENSCPOT00000004431.3	1.92e-52	3.31e-50	0.812179	2.25281	1.17173	1.17173
83585	ENSCPOG00000032107	ENSCPOT00000048350.1	2.03e-51	3.47e-49	0.48067	1.61716	0.693461	0.693461
293118	ENSCPOG00000030619	ENSCPOT00000038334.1	4.99e-51	8.44e-49	-0.402408	0.668708	-0.580551	0.580551
295691	ENSCPOG00000015013	ENSCPOT00000015160.3	6.37e-51	1.07e-48	-1.12852	0.32351	-1.62812	1.62812
65204	ENSCPOG00000009855	ENSCPOT00000009944.3	9.07e-51	1.5e-48	-0.425757	0.653275	-0.614238	0.614238
25692	ENSCPOG00000026062	ENSCPOT00000024081.2	4.37e-50	7.12e-48	-0.361124	0.696892	-0.520992	0.520992
65164	ENSCPOG00000000632	ENSCPOT00000025860.2	1.41e-49	2.27e-47	-0.42039	0.65679	-0.606495	0.606495
116777	ENSCPOG00000009166	ENSCPOT00000009249.3	1.32e-48	2.11e-46	-0.397294	0.672136	-0.573175	0.573175
360962	ENSCPOG00000023531	ENSCPOT00000024394.2	5.57e-48	8.74e-46	0.679096	1.97209	0.979728	0.979728
83688	ENSCPOG00000001899	ENSCPOT00000001920.3	1.06e-47	1.65e-45	0.363519	1.43838	0.524447	0.524447
54237	ENSCPOG00000005402	ENSCPOT00000005460.3	1.18e-47	1.82e-45	1.40302	4.06745	2.02412	2.02412
361308	ENSCPOG00000008312	ENSCPOT00000008387.3	1.61e-47	2.44e-45	1.06843	2.9108	1.54142	1.54142
59075	ENSCPOG00000007453	ENSCPOT00000007525.3	1.64e-47	2.46e-45	-0.36718	0.692685	-0.529729	0.529729
310392	ENSCPOG00000013036	ENSCPOT00000013162.3	2.08e-47	3.1e-45	1.16519	3.20652	1.68101	1.68101
260327	ENSCPOG00000039611	ENSCPOT00000036834.1	2.25e-47	3.32e-45	-0.960228	0.382806	-1.38532	1.38532
691979	ENSCPOG00000024189	ENSCPOT00000026955.2	1.96e-46	2.87e-44	1.66553	5.28849	2.40286	2.40286
57395	ENSCPOG00000015045	ENSCPOT00000015192.3	2.38e-46	3.46e-44	-0.8578	0.424094	-1.23754	1.23754
303602	ENSCPOG00000030903	ENSCPOT00000045885.1	7.46e-46	1.05e-43	-0.355459	0.700852	-0.512819	0.512819
25349	ENSCPOG00000034956	ENSCPOT00000031752.1	7.48e-46	1.05e-43	-0.825783	0.437892	-1.19135	1.19135
306871	ENSCPOG00000007895	ENSCPOT00000035645.1	1.01e-45	1.41e-43	0.488765	1.6303	0.705139	0.705139
314993	ENSCPOG00000007885	ENSCPOT00000007960.3	1.43e-45	1.98e-43	0.537553	1.71181	0.775525	0.775525
25152	ENSCPOG00000000886	ENSCPOT00000019914.2	1.63e-45	2.24e-43	0.519827	1.68174	0.749952	0.749952
64532	ENSCPOG00000013929	ENSCPOT00000014070.3	3.55e-45	4.8e-43	-0.661281	0.51619	-0.954027	0.954027
24399	ENSCPOG00000005166	ENSCPOT00000005221.3	3.62e-45	4.86e-43	0.407017	1.50233	0.587202	0.587202
25012	ENSCPOG00000002878	ENSCPOT00000043272.1	4.26e-45	5.68e-43	1.44834	4.25604	2.08951	2.08951
114494	ENSCPOG00000010373	ENSCPOT00000010467.3	4.56e-45	6.03e-43	1.37281	3.94644	1.98055	1.98055
362798	ENSCPOG00000009954	ENSCPOT00000010044.3	9.75e-45	1.28e-42	0.819674	2.26976	1.18254	1.18254
83837	ENSCPOG00000034429	ENSCPOT00000030981.1	1.31e-44	1.71e-42	-0.357302	0.699561	-0.515478	0.515478
29261	ENSCPOG00000015574	ENSCPOT00000015726.3	1.42e-44	1.84e-42	1.53972	4.66327	2.22134	2.22134
316531	ENSCPOG00000037151	ENSCPOT00000004653.3	2.23e-44	2.86e-42	0.594364	1.81188	0.857486	0.857486
170635	ENSCPOG00000005946	ENSCPOT00000006009.3	8.49e-44	1.08e-41	-0.539783	0.582875	-0.778742	0.778742
498309	ENSCPOG00000003871	ENSCPOT00000031510.1	1.59e-43	2.01e-41	0.386774	1.47222	0.557997	0.557997
24590	ENSCPOG00000007994	ENSCPOT00000008069.3	4.17e-43	5.2e-41	0.538737	1.71384	0.777233	0.777233
316273	ENSCPOG00000000867	ENSCPOT00000000873.3	1.88e-41	2.33e-39	0.769826	2.15939	1.11062	1.11062
246118	ENSCPOG00000040330	ENSCPOT00000036468.1	2.28e-41	2.8e-39	0.348137	1.41643	0.502256	0.502256
306805	ENSCPOG00000000823	ENSCPOT00000000828.3	4.08e-41	4.98e-39	-0.74622	0.474155	-1.07657	1.07657
293735	ENSCPOG00000006105	ENSCPOT00000006169.3	6.15e-41	7.46e-39	0.764987	2.14897	1.10364	1.10364
296060	ENSCPOG00000002037	ENSCPOT00000002064.3	1.08e-40	1.3e-38	1.20192	3.3265	1.734	1.734
117249	ENSCPOG00000008954	ENSCPOT00000009036.3	1.6e-40	1.91e-38	-0.888755	0.411167	-1.2822	1.2822
304573	ENSCPOG00000013629	ENSCPOT00000013765.3	2.47e-40	2.93e-38	1.10291	3.01292	1.59116	1.59116
117022	ENSCPOG00000037563	ENSCPOT00000048065.1	3.25e-40	3.83e-38	-0.607679	0.544613	-0.876696	0.876696
360757	ENSCPOG00000003921	ENSCPOT00000044972.1	3.64e-40	4.27e-38	-0.375912	0.686663	-0.542326	0.542326
498988	ENSCPOG00000003552	ENSCPOT00000003596.3	6.54e-40	7.61e-38	0.557974	1.74713	0.804986	0.804986
498388	ENSCPOG00000003552	ENSCPOT00000003596.3	6.54e-40	7.61e-38	0.557974	1.74713	0.804986	0.804986
498072	ENSCPOG00000003552	ENSCPOT00000003596.3	6.54e-40	7.61e-38	0.557974	1.74713	0.804986	0.804986
29395	ENSCPOG00000003552	ENSCPOT00000003596.3	6.54e-40	7.61e-38	0.557974	1.74713	0.804986	0.804986
362051	ENSCPOG00000012113	ENSCPOT00000047062.1	7.53e-40	8.71e-38	-0.336717	0.714111	-0.48578	0.48578
100360205	ENSCPOG00000007893	ENSCPOT00000007968.3	3.46e-39	3.98e-37	0.398967	1.49028	0.575588	0.575588
364558	ENSCPOG00000007893	ENSCPOT00000007968.3	3.46e-39	3.98e-37	0.398967	1.49028	0.575588	0.575588
64387	ENSCPOG00000011555	ENSCPOT00000011666.3	3.83e-39	4.38e-37	-0.503783	0.604241	-0.726805	0.726805
364786	ENSCPOG00000009752	ENSCPOT00000009840.3	5.97e-39	6.77e-37	-0.347496	0.706455	-0.501331	0.501331
296368	ENSCPOG00000014102	ENSCPOT00000038792.1	1.44e-38	1.6e-36	1.08995	2.97411	1.57246	1.57246
290864	ENSCPOG00000010272	ENSCPOT00000040070.1	2.44e-38	2.7e-36	-0.500936	0.605963	-0.722697	0.722697
24508	ENSCPOG00000004848	ENSCPOT00000041187.1	8.1e-38	8.9e-36	0.560961	1.75235	0.809295	0.809295
301388	ENSCPOG00000002102	ENSCPOT00000032700.1	9.65e-38	1.05e-35	0.63235	1.88203	0.912288	0.912288
81686	ENSCPOG00000020846	ENSCPOT00000026394.2	1.21e-37	1.31e-35	-0.43155	0.649502	-0.622595	0.622595
25737	ENSCPOG00000009242	ENSCPOT00000009327.3	1.37e-37	1.47e-35	0.371024	1.44922	0.535274	0.535274
266766	ENSCPOG00000033473	ENSCPOT00000035062.1	1.51e-37	1.62e-35	-0.314702	0.730006	-0.45402	0.45402
29431	ENSCPOG00000000164	ENSCPOT00000000165.3	2.28e-37	2.43e-35	-0.350166	0.704571	-0.505183	0.505183
63839	ENSCPOG00000035187	ENSCPOT00000038015.1	5.49e-37	5.82e-35	-0.349959	0.704717	-0.504885	0.504885
25389	ENSCPOG00000034947	ENSCPOT00000046746.1	6.22e-37	6.55e-35	0.771708	2.16346	1.11334	1.11334
29602	ENSCPOG00000015740	ENSCPOT00000015895.3	8e-37	8.37e-35	-0.32097	0.725445	-0.463061	0.463061
114901	ENSCPOG00000004903	ENSCPOT00000042459.1	2.29e-36	2.38e-34	-0.39509	0.673619	-0.569994	0.569994
29728	ENSCPOG00000003682	ENSCPOT00000003726.3	2.71e-36	2.81e-34	0.820417	2.27145	1.18361	1.18361
100364016	ENSCPOG00000026977	ENSCPOT00000020662.2	5.93e-36	6.1e-34	1.03566	2.81697	1.49415	1.49415
363088	ENSCPOG00000026977	ENSCPOT00000020662.2	5.93e-36	6.1e-34	1.03566	2.81697	1.49415	1.49415
293960	ENSCPOG00000005076	ENSCPOT00000005131.3	5.97e-36	6.11e-34	0.37481	1.45471	0.540736	0.540736
302642	ENSCPOG00000037886	ENSCPOT00000032388.1	6.23e-36	6.33e-34	0.324613	1.3835	0.468318	0.468318
362799	ENSCPOG00000003046	ENSCPOT00000003087.3	7.1e-36	7.17e-34	-1.15248	0.315852	-1.66268	1.66268
680515	ENSCPOG00000010435	ENSCPOT00000010529.3	8.6e-36	8.64e-34	1.22571	3.40659	1.76833	1.76833
29241	ENSCPOG00000007195	ENSCPOT00000007267.3	9.54e-36	9.53e-34	-0.864015	0.421466	-1.24651	1.24651
64515	ENSCPOG00000006090	ENSCPOT00000006154.3	1.45e-35	1.44e-33	0.6964	2.00652	1.00469	1.00469
25481	ENSCPOG00000003507	ENSCPOT00000003551.3	2.01e-35	1.98e-33	0.375434	1.45562	0.541636	0.541636
304816	ENSCPOG00000035527	ENSCPOT00000035808.1	2.55e-35	2.5e-33	-0.392442	0.675406	-0.566173	0.566173
25123	ENSCPOG00000035678	ENSCPOT00000036345.1	2.56e-35	2.5e-33	-0.537284	0.584333	-0.775137	0.775137
102553587	ENSCPOG00000037165	ENSCPOT00000035506.1	3.84e-35	3.73e-33	-0.688106	0.502527	-0.992727	0.992727
29685	ENSCPOG00000004609	ENSCPOT00000004658.3	4.21e-35	4.06e-33	0.480925	1.61757	0.693828	0.693828
498736	ENSCPOG00000039814	ENSCPOT00000043840.1	8.61e-35	8.27e-33	0.392486	1.48066	0.566238	0.566238
310621	ENSCPOG00000005361	ENSCPOT00000005418.3	9.5e-35	9.08e-33	0.738377	2.09254	1.06525	1.06525
296344	ENSCPOG00000020458	ENSCPOT00000027630.2	1.29e-34	1.23e-32	1.1513	3.1623	1.66098	1.66098
362044	ENSCPOG00000005214	ENSCPOT00000005269.3	1.65e-34	1.56e-32	1.06242	2.89337	1.53275	1.53275
363174	ENSCPOG00000008318	ENSCPOT00000020302.2	3.08e-34	2.89e-32	1.27542	3.58019	1.84004	1.84004
362586	ENSCPOG00000012820	ENSCPOT00000012945.3	3.13e-34	2.92e-32	0.389818	1.47671	0.562389	0.562389
291044	ENSCPOG00000012406	ENSCPOT00000043014.1	3.87e-34	3.6e-32	-0.299569	0.741138	-0.432186	0.432186
301701	ENSCPOG00000005838	ENSCPOT00000005901.3	4.8e-34	4.44e-32	1.24565	3.47521	1.7971	1.7971
64041	ENSCPOG00000040469	ENSCPOT00000039725.1	5.19e-34	4.77e-32	0.798847	2.22298	1.15249	1.15249
293502	ENSCPOG00000002475	ENSCPOT00000002508.3	5.45e-34	4.99e-32	0.577581	1.78172	0.833273	0.833273
313040	ENSCPOG00000007528	ENSCPOT00000007601.3	1.41e-33	1.28e-31	0.494187	1.63917	0.712962	0.712962
78969	ENSCPOG00000036990	ENSCPOT00000036080.1	2.82e-33	2.56e-31	0.462615	1.58822	0.667413	0.667413
81718	ENSCPOG00000001347	ENSCPOT00000001366.3	2.99e-33	2.7e-31	-0.878689	0.415327	-1.26768	1.26768
116660	ENSCPOG00000004612	ENSCPOT00000004661.3	3.59e-33	3.22e-31	0.467784	1.59645	0.67487	0.67487
292206	ENSCPOG00000004081	ENSCPOT00000004126.3	3.8e-33	3.39e-31	1.13311	3.10531	1.63474	1.63474
305604	ENSCPOG00000002568	ENSCPOT00000002602.3	4.02e-33	3.57e-31	-0.50824	0.601553	-0.733236	0.733236
312638	ENSCPOG00000006705	ENSCPOT00000006773.3	5.99e-33	5.29e-31	-0.433514	0.648227	-0.625429	0.625429
100302372	ENSCPOG00000038996	ENSCPOT00000038087.1	6.29e-33	5.53e-31	0.495134	1.64072	0.714327	0.714327
308761	ENSCPOG00000014754	ENSCPOT00000044642.1	6.35e-33	5.55e-31	0.68985	1.99342	0.995243	0.995243
24172	ENSCPOG00000007021	ENSCPOT00000007090.3	1e-32	8.7e-31	2.69272	14.7718	3.88478	3.88478
301287	ENSCPOG00000010473	ENSCPOT00000010567.3	1.19e-32	1.03e-30	-0.629252	0.53299	-0.907819	0.907819
301082	ENSCPOG00000019509	ENSCPOT00000021937.2	1.32e-32	1.13e-30	0.340659	1.40587	0.491468	0.491468
84350	ENSCPOG00000019557	ENSCPOT00000025695.2	1.32e-32	1.13e-30	0.458278	1.58135	0.661155	0.661155
362510	ENSCPOG00000014591	ENSCPOT00000014736.3	2.02e-32	1.73e-30	0.954764	2.59806	1.37743	1.37743
362519	ENSCPOG00000008189	ENSCPOT00000008264.3	2.62e-32	2.23e-30	0.878691	2.40775	1.26768	1.26768
25358	ENSCPOG00000033730	ENSCPOT00000045309.1	4.66e-32	3.94e-30	-0.452716	0.635899	-0.653131	0.653131
59106	ENSCPOG00000001143	ENSCPOT00000001155.3	7.03e-32	5.91e-30	-0.507096	0.602242	-0.731584	0.731584
25203	ENSCPOG00000014629	ENSCPOT00000042786.1	1.24e-31	1.03e-29	1.01899	2.77039	1.47009	1.47009
24565	ENSCPOG00000004872	ENSCPOT00000004925.3	2.53e-31	2.11e-29	0.385769	1.47074	0.556547	0.556547
399679	ENSCPOG00000039255	ENSCPOT00000021666.2	4.26e-31	3.53e-29	0.76096	2.14033	1.09783	1.09783
311336	ENSCPOG00000036469	ENSCPOT00000037758.1	4.97e-31	4.1e-29	0.468448	1.59751	0.675827	0.675827
171101	ENSCPOG00000027452	ENSCPOT00000021331.2	5.95e-31	4.89e-29	-0.718145	0.487656	-1.03606	1.03606
25418	ENSCPOG00000007983	ENSCPOT00000008058.3	9.81e-31	8.02e-29	-0.300086	0.740754	-0.432933	0.432933
116677	ENSCPOG00000033414	ENSCPOT00000032298.1	1.99e-30	1.62e-28	0.447523	1.56443	0.64564	0.64564
59107	ENSCPOG00000007011	ENSCPOT00000031170.1	2.02e-30	1.64e-28	-0.309257	0.733992	-0.446164	0.446164
192248	ENSCPOG00000010591	ENSCPOT00000010687.3	4.59e-30	3.7e-28	-0.391643	0.675946	-0.565021	0.565021
684529	ENSCPOG00000011768	ENSCPOT00000011883.3	7.16e-30	5.72e-28	-0.388823	0.677854	-0.560954	0.560954
289997	ENSCPOG00000004807	ENSCPOT00000004858.3	7.52e-30	5.98e-28	1.29166	3.63881	1.86347	1.86347
171394	ENSCPOG00000003011	ENSCPOT00000037829.1	8.37e-30	6.62e-28	-0.59602	0.551	-0.859875	0.859875
367313	ENSCPOG00000011331	ENSCPOT00000031744.1	8.87e-30	6.99e-28	-1.06602	0.344376	-1.53795	1.53795
361303	ENSCPOG00000001898	ENSCPOT00000041996.1	1.31e-29	1.02e-27	-0.474594	0.622138	-0.684694	0.684694
114491	ENSCPOG00000019579	ENSCPOT00000023908.2	1.87e-29	1.46e-27	-0.465496	0.627823	-0.671569	0.671569
306695	ENSCPOG00000001515	ENSCPOT00000001535.3	3.23e-29	2.51e-27	1.01588	2.76179	1.46561	1.46561
24771	ENSCPOG00000034683	ENSCPOT00000048260.1	3.3e-29	2.56e-27	-0.270347	0.763115	-0.390028	0.390028
313806	ENSCPOG00000003347	ENSCPOT00000003390.3	5.12e-29	3.95e-27	-0.275229	0.759398	-0.397071	0.397071
289020	ENSCPOG00000026151	ENSCPOT00000023021.2	6.39e-29	4.9e-27	0.612598	1.84522	0.883792	0.883792
309816	ENSCPOG00000006325	ENSCPOT00000006390.3	6.87e-29	5.25e-27	-0.522191	0.59322	-0.753362	0.753362
29331	ENSCPOG00000037148	ENSCPOT00000035088.1	7.56e-29	5.76e-27	-0.56378	0.569054	-0.813362	0.813362
406195	ENSCPOG00000031068	ENSCPOT00000044814.1	2.38e-28	1.8e-26	1.11878	3.06112	1.61406	1.61406
81752	ENSCPOG00000031528	ENSCPOT00000045322.1	4.21e-28	3.17e-26	0.473128	1.60501	0.68258	0.68258
306575	ENSCPOG00000012382	ENSCPOT00000012500.3	4.74e-28	3.56e-26	0.956916	2.60365	1.38054	1.38054
315926	ENSCPOG00000003196	ENSCPOT00000003239.3	5.89e-28	4.41e-26	0.67597	1.96594	0.975218	0.975218
306247	ENSCPOG00000014945	ENSCPOT00000015091.3	8.3e-28	6.18e-26	-0.545091	0.579789	-0.7864	0.7864
25403	ENSCPOG00000006529	ENSCPOT00000006595.3	9.4e-28	6.98e-26	0.326153	1.38563	0.47054	0.47054
83765	ENSCPOG00000034679	ENSCPOT00000043939.1	1.01e-27	7.47e-26	0.766149	2.15146	1.10532	1.10532
306255	ENSCPOG00000003266	ENSCPOT00000003309.3	1.67e-27	1.22e-25	-0.338578	0.712783	-0.488465	0.488465
29757	ENSCPOG00000011417	ENSCPOT00000011523.3	1.73e-27	1.26e-25	0.317284	1.37339	0.457744	0.457744
299112	ENSCPOG00000004304	ENSCPOT00000004350.3	1.94e-27	1.41e-25	0.854319	2.34977	1.23252	1.23252
432392	ENSCPOG00000011565	ENSCPOT00000011676.3	1.95e-27	1.41e-25	0.320208	1.37741	0.461962	0.461962
100910996	ENSCPOG00000033707	ENSCPOT00000046237.1	2.39e-27	1.72e-25	-0.511428	0.599639	-0.737834	0.737834
305332	ENSCPOG00000010471	ENSCPOT00000036811.1	2.53e-27	1.82e-25	-0.71933	0.487079	-1.03777	1.03777
316758	ENSCPOG00000013286	ENSCPOT00000013415.3	2.74e-27	1.96e-25	-0.701966	0.49561	-1.01272	1.01272
317385	ENSCPOG00000038302	ENSCPOT00000045355.1	2.79e-27	1.99e-25	0.307309	1.35976	0.443353	0.443353
501526	ENSCPOG00000038302	ENSCPOT00000045355.1	2.79e-27	1.99e-25	0.307309	1.35976	0.443353	0.443353
360580	ENSCPOG00000032995	ENSCPOT00000037376.1	3.35e-27	2.37e-25	-0.281413	0.754716	-0.405993	0.405993
365977	ENSCPOG00000032995	ENSCPOT00000037376.1	3.35e-27	2.37e-25	-0.281413	0.754716	-0.405993	0.405993
260416	ENSCPOG00000038393	ENSCPOT00000034354.1	3.63e-27	2.56e-25	0.26434	1.30257	0.381361	0.381361
360857	ENSCPOG00000032414	ENSCPOT00000041701.1	3.88e-27	2.73e-25	-0.831208	0.435523	-1.19918	1.19918
362401	ENSCPOG00000024656	ENSCPOT00000020161.2	4.23e-27	2.96e-25	-0.261578	0.769836	-0.377377	0.377377
305826	ENSCPOG00000014637	ENSCPOT00000045231.1	6.78e-27	4.73e-25	-0.374797	0.687429	-0.540718	0.540718
25626	ENSCPOG00000002615	ENSCPOT00000002649.3	7.96e-27	5.53e-25	-0.302559	0.738925	-0.4365	0.4365
316602	ENSCPOG00000004994	ENSCPOT00000005048.3	8.27e-27	5.72e-25	1.11403	3.04663	1.60721	1.60721
81634	ENSCPOG00000001107	ENSCPOT00000001118.3	8.48e-27	5.85e-25	-0.269646	0.76365	-0.389016	0.389016
360711	ENSCPOG00000000567	ENSCPOT00000000572.3	1.08e-26	7.42e-25	0.664004	1.94255	0.957955	0.957955
366473	ENSCPOG00000004919	ENSCPOT00000004972.3	1.29e-26	8.82e-25	-0.467584	0.626514	-0.674581	0.674581
116640	ENSCPOG00000003429	ENSCPOT00000041519.1	1.72e-26	1.17e-24	-0.425458	0.653471	-0.613806	0.613806
64188	ENSCPOG00000039459	ENSCPOT00000038601.1	2.06e-26	1.39e-24	0.293149	1.34064	0.422925	0.422925
24854	ENSCPOG00000019546	ENSCPOT00000019570.2	2.58e-26	1.74e-24	1.34401	3.83439	1.939	1.939
494021	ENSCPOG00000032663	ENSCPOT00000034031.1	2.94e-26	1.98e-24	-0.516177	0.596798	-0.744686	0.744686
64157	ENSCPOG00000035239	ENSCPOT00000039428.1	3.55e-26	2.38e-24	-0.275688	0.75905	-0.397734	0.397734
301253	ENSCPOG00000024916	ENSCPOT00000038610.1	4.56e-26	3.05e-24	-0.949201	0.38705	-1.36941	1.36941
294286	ENSCPOG00000010632	ENSCPOT00000031507.1	4.93e-26	3.28e-24	0.838025	2.3118	1.20901	1.20901
362364	ENSCPOG00000024604	ENSCPOT00000028019.2	6.01e-26	3.99e-24	-0.400912	0.669709	-0.578394	0.578394
310838	ENSCPOG00000005604	ENSCPOT00000039412.1	7.54e-26	4.96e-24	0.585785	1.7964	0.845108	0.845108
365396	ENSCPOG00000008616	ENSCPOT00000008694.3	8.05e-26	5.28e-24	-0.293693	0.745505	-0.42371	0.42371
313770	ENSCPOG00000023813	ENSCPOT00000020606.2	8.15e-26	5.33e-24	-0.318127	0.727511	-0.45896	0.45896
306451	ENSCPOG00000009475	ENSCPOT00000045035.1	8.25e-26	5.37e-24	-0.336889	0.713988	-0.486029	0.486029
81633	ENSCPOG00000032916	ENSCPOT00000011693.3	1.18e-25	7.64e-24	-0.334773	0.7155	-0.482976	0.482976
293874	ENSCPOG00000011221	ENSCPOT00000011327.3	1.29e-25	8.35e-24	-0.539056	0.583298	-0.777694	0.777694
246331	ENSCPOG00000009021	ENSCPOT00000009104.3	1.35e-25	8.7e-24	0.335251	1.39829	0.483665	0.483665
94203	ENSCPOG00000038491	ENSCPOT00000048228.1	1.36e-25	8.7e-24	0.285555	1.3305	0.411969	0.411969
315509	ENSCPOG00000006533	ENSCPOT00000006599.3	1.36e-25	8.71e-24	-0.287564	0.750089	-0.414867	0.414867
288272	ENSCPOG00000027258	ENSCPOT00000021869.2	1.91e-25	1.21e-23	0.892785	2.44192	1.28802	1.28802
29237	ENSCPOG00000031786	ENSCPOT00000031255.1	1.94e-25	1.23e-23	-0.396382	0.67275	-0.571858	0.571858
685680	ENSCPOG00000030789	ENSCPOT00000031109.1	2.2e-25	1.39e-23	-0.534352	0.586049	-0.770907	0.770907
84393	ENSCPOG00000000211	ENSCPOT00000000214.3	3.16e-25	1.99e-23	0.953161	2.5939	1.37512	1.37512
100360601	ENSCPOG00000034340	ENSCPOT00000032921.1	6.07e-25	3.8e-23	0.389456	1.47618	0.561866	0.561866
102556347	ENSCPOG00000034340	ENSCPOT00000032921.1	6.07e-25	3.8e-23	0.389456	1.47618	0.561866	0.561866
29224	ENSCPOG00000034340	ENSCPOT00000032921.1	6.07e-25	3.8e-23	0.389456	1.47618	0.561866	0.561866
81640	ENSCPOG00000030588	ENSCPOT00000031571.1	6.16e-25	3.84e-23	0.276791	1.31889	0.399324	0.399324
291441	ENSCPOG00000013281	ENSCPOT00000013410.3	6.53e-25	4.06e-23	1.06193	2.89194	1.53204	1.53204
252918	ENSCPOG00000002934	ENSCPOT00000002971.3	7.61e-25	4.71e-23	0.715032	2.04425	1.03157	1.03157
140669	ENSCPOG00000004587	ENSCPOT00000004636.3	8.22e-25	5.07e-23	0.47624	1.61001	0.687069	0.687069
24660	ENSCPOG00000039155	ENSCPOT00000046743.1	8.55e-25	5.26e-23	0.431448	1.53949	0.622448	0.622448
29223	ENSCPOG00000037978	ENSCPOT00000032487.1	9.28e-25	5.69e-23	-0.25825	0.772402	-0.372576	0.372576
25380	ENSCPOG00000014597	ENSCPOT00000014742.3	9.78e-25	5.97e-23	0.248092	1.28158	0.357921	0.357921
498642	ENSCPOG00000038597	ENSCPOT00000038554.1	1.44e-24	8.76e-23	-0.271905	0.761926	-0.392276	0.392276
291760	ENSCPOG00000005506	ENSCPOT00000005565.3	2.65e-24	1.59e-22	-0.715101	0.489143	-1.03167	1.03167
282838	ENSCPOG00000040130	ENSCPOT00000039619.1	2.69e-24	1.62e-22	-0.280203	0.75563	-0.404247	0.404247
291885	ENSCPOG00000021931	ENSCPOT00000020677.2	2.76e-24	1.65e-22	0.351403	1.42106	0.506967	0.506967
315732	ENSCPOG00000008130	ENSCPOT00000008205.3	4.12e-24	2.44e-22	-0.250933	0.778074	-0.36202	0.36202
315740	ENSCPOG00000004318	ENSCPOT00000004364.3	4.57e-24	2.71e-22	0.732834	2.08097	1.05726	1.05726
25365	ENSCPOG00000030493	ENSCPOT00000037124.1	4.93e-24	2.91e-22	-0.635754	0.529536	-0.9172	0.9172
25181	ENSCPOG00000023628	ENSCPOT00000019715.2	4.95e-24	2.91e-22	-0.36958	0.691025	-0.533191	0.533191
305000	ENSCPOG00000000363	ENSCPOT00000000366.3	5.91e-24	3.46e-22	0.993153	2.69973	1.43282	1.43282
24248	ENSCPOG00000012582	ENSCPOT00000012703.3	6.89e-24	4.02e-22	0.269554	1.30938	0.388884	0.388884
500280	ENSCPOG00000006583	ENSCPOT00000006649.3	7.35e-24	4.28e-22	-0.63425	0.530333	-0.915029	0.915029
89813	ENSCPOG00000033399	ENSCPOT00000040336.1	8.48e-24	4.92e-22	0.328379	1.38871	0.47375	0.47375
257649	ENSCPOG00000014374	ENSCPOT00000014519.3	8.54e-24	4.94e-22	0.612749	1.8455	0.88401	0.88401
83467	ENSCPOG00000011591	ENSCPOT00000011703.3	8.78e-24	5.06e-22	-0.508972	0.601113	-0.734291	0.734291
29347	ENSCPOG00000011399	ENSCPOT00000011505.3	8.85e-24	5.08e-22	-0.46267	0.629601	-0.667491	0.667491
100911581	ENSCPOG00000011399	ENSCPOT00000011505.3	8.85e-24	5.08e-22	-0.46267	0.629601	-0.667491	0.667491
362891	ENSCPOG00000002667	ENSCPOT00000002701.3	1.1e-23	6.28e-22	-0.453006	0.635714	-0.65355	0.65355
294119	ENSCPOG00000002537	ENSCPOT00000002571.3	1.59e-23	9.08e-22	-0.909552	0.402704	-1.31221	1.31221
29366	ENSCPOG00000002016	ENSCPOT00000043002.1	1.87e-23	1.07e-21	0.300531	1.35058	0.433574	0.433574
303353	ENSCPOG00000009798	ENSCPOT00000009886.3	2.23e-23	1.26e-21	0.292374	1.3396	0.421806	0.421806
296182	ENSCPOG00000000445	ENSCPOT00000000449.3	3.57e-23	2.01e-21	0.344555	1.41136	0.497088	0.497088
307126	ENSCPOG00000007571	ENSCPOT00000007644.3	3.63e-23	2.03e-21	1.25091	3.49351	1.80468	1.80468
292071	ENSCPOG00000023857	ENSCPOT00000024607.2	3.96e-23	2.21e-21	0.7614	2.14127	1.09847	1.09847
85242	ENSCPOG00000001851	ENSCPOT00000001872.3	4.04e-23	2.25e-21	0.655221	1.92557	0.945285	0.945285
298069	ENSCPOG00000014886	ENSCPOT00000015031.3	4.44e-23	2.46e-21	-0.372066	0.689309	-0.536778	0.536778
295661	ENSCPOG00000005926	ENSCPOT00000005989.3	4.76e-23	2.63e-21	0.994902	2.70446	1.43534	1.43534
64507	ENSCPOG00000034737	ENSCPOT00000043150.1	4.97e-23	2.74e-21	-0.333643	0.71631	-0.481345	0.481345
25687	ENSCPOG00000023504	ENSCPOT00000023434.2	6.4e-23	3.51e-21	-0.522252	0.593183	-0.75345	0.75345
25333	ENSCPOG00000035758	ENSCPOT00000035055.1	7.44e-23	4.08e-21	-0.414045	0.660971	-0.597341	0.597341
24914	ENSCPOG00000023049	ENSCPOT00000024931.2	9.16e-23	5e-21	-0.265532	0.766798	-0.383081	0.383081
114592	ENSCPOG00000003286	ENSCPOT00000038181.1	1.05e-22	5.71e-21	0.783493	2.18911	1.13034	1.13034
298534	ENSCPOG00000011544	ENSCPOT00000011655.3	1.06e-22	5.73e-21	0.8981	2.45493	1.29568	1.29568
25673	ENSCPOG00000038586	ENSCPOT00000033849.1	1.4e-22	7.56e-21	0.240315	1.27165	0.346701	0.346701
306261	ENSCPOG00000031143	ENSCPOT00000042824.1	1.69e-22	9.12e-21	0.276007	1.31786	0.398194	0.398194
362438	ENSCPOG00000008480	ENSCPOT00000008557.3	1.77e-22	9.51e-21	0.425394	1.53019	0.613713	0.613713
24551	ENSCPOG00000010755	ENSCPOT00000041489.1	1.99e-22	1.07e-20	0.387723	1.47362	0.559366	0.559366
303926	ENSCPOG00000003209	ENSCPOT00000047179.1	2.52e-22	1.35e-20	0.281999	1.32578	0.406838	0.406838
25716	ENSCPOG00000002054	ENSCPOT00000002081.3	2.93e-22	1.56e-20	-0.656414	0.518708	-0.947006	0.947006
83807	ENSCPOG00000011329	ENSCPOT00000011435.3	4.03e-22	2.14e-20	0.317738	1.37402	0.458399	0.458399
29214	ENSCPOG00000035463	ENSCPOT00000036242.1	4.33e-22	2.29e-20	0.309502	1.36275	0.446516	0.446516
306439	ENSCPOG00000030014	ENSCPOT00000046881.1	5.07e-22	2.68e-20	-0.316755	0.728509	-0.456982	0.456982
29712	ENSCPOG00000004956	ENSCPOT00000034075.1	6.12e-22	3.22e-20	0.952348	2.59179	1.37395	1.37395
54294	ENSCPOG00000033467	ENSCPOT00000030913.1	7.09e-22	3.72e-20	-1.3344	0.263316	-1.92513	1.92513
100362620	ENSCPOG00000034349	ENSCPOT00000034956.1	9.95e-22	5.21e-20	0.746621	2.10986	1.07715	1.07715
120102505	ENSCPOG00000034349	ENSCPOT00000034956.1	9.95e-22	5.21e-20	0.746621	2.10986	1.07715	1.07715
29216	ENSCPOG00000036279	ENSCPOT00000037162.1	1.07e-21	5.58e-20	-0.509238	0.600953	-0.734675	0.734675
310811	ENSCPOG00000020596	ENSCPOT00000022141.2	1.11e-21	5.75e-20	-0.55338	0.575003	-0.798359	0.798359
305984	ENSCPOG00000036890	ENSCPOT00000040859.1	1.14e-21	5.92e-20	0.741776	2.09966	1.07016	1.07016
294074	ENSCPOG00000007305	ENSCPOT00000007377.3	1.23e-21	6.35e-20	1.20642	3.34151	1.7405	1.7405
25644	ENSCPOG00000014575	ENSCPOT00000014720.3	1.36e-21	7.01e-20	0.575179	1.77745	0.829808	0.829808
85266	ENSCPOG00000010027	ENSCPOT00000010118.3	1.37e-21	7.02e-20	-0.255702	0.774373	-0.3689	0.3689
292486	ENSCPOG00000038462	ENSCPOT00000041399.1	1.72e-21	8.81e-20	-0.489042	0.613213	-0.705539	0.705539
84032	ENSCPOG00000006836	ENSCPOT00000006905.3	3.03e-21	1.55e-19	-0.321221	0.725263	-0.463424	0.463424
295538	ENSCPOG00000013839	ENSCPOT00000013979.3	4.3e-21	2.18e-19	1.02189	2.77843	1.47427	1.47427
171304	ENSCPOG00000021736	ENSCPOT00000047526.1	4.47e-21	2.27e-19	0.826685	2.28573	1.19265	1.19265
289560	ENSCPOG00000024650	ENSCPOT00000041533.1	4.52e-21	2.28e-19	-0.313289	0.731038	-0.451981	0.451981
192235	ENSCPOG00000006451	ENSCPOT00000006516.3	5.35e-21	2.7e-19	-0.317997	0.727605	-0.458773	0.458773
313387	ENSCPOG00000010416	ENSCPOT00000010510.3	5.52e-21	2.77e-19	0.299522	1.34921	0.432119	0.432119
362398	ENSCPOG00000014801	ENSCPOT00000014946.3	6.79e-21	3.4e-19	-0.283364	0.753245	-0.408808	0.408808
361388	ENSCPOG00000031770	ENSCPOT00000036561.1	7.71e-21	3.85e-19	-0.315886	0.729142	-0.455727	0.455727
25253	ENSCPOG00000035727	ENSCPOT00000037367.1	8.76e-21	4.35e-19	0.668574	1.95145	0.964548	0.964548
58968	ENSCPOG00000008837	ENSCPOT00000044617.1	9.57e-21	4.74e-19	-0.539198	0.583216	-0.777899	0.777899
686098	ENSCPOG00000002884	ENSCPOT00000046392.1	1.06e-20	5.22e-19	-0.408822	0.664432	-0.589806	0.589806
24411	ENSCPOG00000001279	ENSCPOT00000001295.3	1.11e-20	5.47e-19	-0.609292	0.543736	-0.879022	0.879022
25683	ENSCPOG00000014388	ENSCPOT00000014533.3	1.16e-20	5.7e-19	-0.470764	0.624525	-0.679169	0.679169
361256	ENSCPOG00000013047	ENSCPOT00000037703.1	1.52e-20	7.45e-19	0.546285	1.72683	0.788123	0.788123
304608	ENSCPOG00000037190	ENSCPOT00000046303.1	1.55e-20	7.57e-19	0.801088	2.22796	1.15573	1.15573
25617	ENSCPOG00000012520	ENSCPOT00000012640.3	1.67e-20	8.13e-19	-0.427272	0.652286	-0.616423	0.616423
294071	ENSCPOG00000003043	ENSCPOT00000003084.3	2.58e-20	1.25e-18	0.41943	1.52109	0.60511	0.60511
500450	ENSCPOG00000000401	ENSCPOT00000000404.3	2.61e-20	1.26e-18	-0.395031	0.673659	-0.56991	0.56991
315852	ENSCPOG00000027140	ENSCPOT00000027476.2	2.62e-20	1.27e-18	1.86589	6.46169	2.69191	2.69191
25589	ENSCPOG00000010001	ENSCPOT00000010091.3	2.87e-20	1.38e-18	0.858695	2.36008	1.23884	1.23884
29276	ENSCPOG00000037754	ENSCPOT00000044983.1	3.69e-20	1.77e-18	-0.242387	0.784752	-0.34969	0.34969
691984	ENSCPOG00000001693	ENSCPOT00000001714.3	3.82e-20	1.83e-18	-0.370951	0.690078	-0.535169	0.535169
24552	ENSCPOG00000002656	ENSCPOT00000002690.3	3.95e-20	1.89e-18	0.233821	1.26342	0.337332	0.337332
361704	ENSCPOG00000032470	ENSCPOT00000037841.1	6.98e-20	3.31e-18	-0.459435	0.63164	-0.662825	0.662825
311742	ENSCPOG00000011784	ENSCPOT00000011899.3	6.99e-20	3.31e-18	1.23578	3.44106	1.78285	1.78285
192147	ENSCPOG00000009159	ENSCPOT00000009242.3	7.99e-20	3.76e-18	0.773824	2.16804	1.11639	1.11639
363091	ENSCPOG00000009159	ENSCPOT00000009242.3	7.99e-20	3.76e-18	0.773824	2.16804	1.11639	1.11639
24484	ENSCPOG00000034851	ENSCPOT00000036185.1	9.93e-20	4.67e-18	-0.375826	0.686722	-0.542202	0.542202
290046	ENSCPOG00000001474	ENSCPOT00000001493.3	1.16e-19	5.44e-18	0.229455	1.25791	0.331033	0.331033
100911576	ENSCPOG00000001474	ENSCPOT00000001493.3	1.16e-19	5.44e-18	0.229455	1.25791	0.331033	0.331033
306628	ENSCPOG00000010611	ENSCPOT00000010708.3	1.22e-19	5.69e-18	-0.280569	0.755353	-0.404776	0.404776
363333	ENSCPOG00000011635	ENSCPOT00000011747.3	1.56e-19	7.27e-18	0.604452	1.83025	0.87204	0.87204
288611	ENSCPOG00000005588	ENSCPOT00000005648.3	1.58e-19	7.35e-18	-1.27661	0.278981	-1.84176	1.84176
304244	ENSCPOG00000003917	ENSCPOT00000003961.3	1.58e-19	7.35e-18	-0.41461	0.660598	-0.598156	0.598156
313352	ENSCPOG00000036480	ENSCPOT00000045768.1	2.2e-19	1.02e-17	-0.236455	0.789422	-0.341132	0.341132
298884	ENSCPOG00000033894	ENSCPOT00000034626.1	2.27e-19	1.05e-17	0.616434	1.85231	0.889326	0.889326
296851	ENSCPOG00000007257	ENSCPOT00000007329.3	2.39e-19	1.1e-17	-0.245033	0.782678	-0.353509	0.353509
498764	ENSCPOG00000005872	ENSCPOT00000005935.3	2.4e-19	1.1e-17	-0.279434	0.756211	-0.403138	0.403138
315508	ENSCPOG00000006540	ENSCPOT00000006606.3	2.93e-19	1.34e-17	0.362301	1.43663	0.52269	0.52269
289786	ENSCPOG00000020626	ENSCPOT00000020309.2	3.32e-19	1.52e-17	-0.512152	0.599205	-0.738878	0.738878
297902	ENSCPOG00000009714	ENSCPOT00000009801.3	3.65e-19	1.66e-17	-0.280311	0.755549	-0.404403	0.404403
286989	ENSCPOG00000025676	ENSCPOT00000026526.2	3.66e-19	1.66e-17	0.844877	2.32769	1.2189	1.2189
24862	ENSCPOG00000025676	ENSCPOT00000026526.2	3.66e-19	1.66e-17	0.844877	2.32769	1.2189	1.2189
29623	ENSCPOG00000025676	ENSCPOT00000026526.2	3.66e-19	1.66e-17	0.844877	2.32769	1.2189	1.2189
266685	ENSCPOG00000025676	ENSCPOT00000026526.2	3.66e-19	1.66e-17	0.844877	2.32769	1.2189	1.2189
83808	ENSCPOG00000025676	ENSCPOT00000026526.2	3.66e-19	1.66e-17	0.844877	2.32769	1.2189	1.2189
361383	ENSCPOG00000006388	ENSCPOT00000006453.3	4.14e-19	1.88e-17	-0.363424	0.695292	-0.524309	0.524309
364648	ENSCPOG00000023425	ENSCPOT00000026401.2	4.68e-19	2.11e-17	0.89136	2.43844	1.28596	1.28596
57298	ENSCPOG00000036087	ENSCPOT00000045766.1	5.27e-19	2.37e-17	0.456848	1.57909	0.659092	0.659092
360526	ENSCPOG00000008411	ENSCPOT00000033732.1	6.73e-19	3.01e-17	-0.45702	0.633168	-0.65934	0.65934
308709	ENSCPOG00000003728	ENSCPOT00000041863.1	6.76e-19	3.01e-17	0.368433	1.44547	0.531537	0.531537
24159	ENSCPOG00000010813	ENSCPOT00000043095.1	7e-19	3.11e-17	0.395566	1.48523	0.570682	0.570682
298683	ENSCPOG00000021637	ENSCPOT00000024357.2	7.36e-19	3.27e-17	-0.395531	0.673323	-0.57063	0.57063
366532	ENSCPOG00000009155	ENSCPOT00000040900.1	7.44e-19	3.3e-17	-0.25902	0.771808	-0.373687	0.373687
24628	ENSCPOG00000005394	ENSCPOT00000005452.3	8.18e-19	3.61e-17	-0.253622	0.775985	-0.365899	0.365899
296787	ENSCPOG00000013376	ENSCPOT00000013507.3	9.2e-19	4.05e-17	0.242617	1.27458	0.350022	0.350022
311361	ENSCPOG00000002178	ENSCPOT00000002206.3	9.67e-19	4.25e-17	0.601451	1.82476	0.86771	0.86771
24223	ENSCPOG00000030414	ENSCPOT00000041924.1	1e-18	4.39e-17	0.220776	1.24704	0.318512	0.318512
554172	ENSCPOG00000011199	ENSCPOT00000047711.1	1.21e-18	5.29e-17	-0.434422	0.647639	-0.626738	0.626738
498211	ENSCPOG00000001533	ENSCPOT00000047774.1	1.5e-18	6.54e-17	0.244973	1.27759	0.353422	0.353422
171347	ENSCPOG00000001533	ENSCPOT00000047774.1	1.5e-18	6.54e-17	0.244973	1.27759	0.353422	0.353422
155423	ENSCPOG00000002542	ENSCPOT00000002576.3	1.7e-18	7.41e-17	0.237594	1.26819	0.342775	0.342775
100361323	ENSCPOG00000015340	ENSCPOT00000015489.3	1.87e-18	8.11e-17	-0.596527	0.550721	-0.860606	0.860606
64557	ENSCPOG00000011499	ENSCPOT00000011605.3	2.26e-18	9.8e-17	0.655504	1.92611	0.945693	0.945693
25506	ENSCPOG00000012247	ENSCPOT00000012363.3	2.39e-18	1.03e-16	-0.237446	0.78864	-0.342562	0.342562
316425	ENSCPOG00000002722	ENSCPOT00000002756.3	2.5e-18	1.08e-16	0.736369	2.08834	1.06236	1.06236
311088	ENSCPOG00000011810	ENSCPOT00000011925.3	2.53e-18	1.09e-16	-0.310094	0.733378	-0.447371	0.447371
116685	ENSCPOG00000013383	ENSCPOT00000013514.3	2.77e-18	1.19e-16	0.76687	2.15302	1.10636	1.10636
311642	ENSCPOG00000036428	ENSCPOT00000044765.1	2.91e-18	1.24e-16	-0.409777	0.663798	-0.591183	0.591183
498038	ENSCPOG00000024214	ENSCPOT00000019916.2	3.2e-18	1.37e-16	-0.384727	0.680636	-0.555044	0.555044
259237	ENSCPOG00000001425	ENSCPOT00000001444.3	3.22e-18	1.37e-16	0.235972	1.26614	0.340435	0.340435
314818	ENSCPOG00000007375	ENSCPOT00000007447.3	3.24e-18	1.38e-16	1.16563	3.20795	1.68165	1.68165
24957	ENSCPOG00000031495	ENSCPOT00000048077.1	3.26e-18	1.38e-16	0.215022	1.23989	0.310211	0.310211
363239	ENSCPOG00000020239	ENSCPOT00000045663.1	3.37e-18	1.43e-16	-0.336342	0.714379	-0.485238	0.485238
83476	ENSCPOG00000010120	ENSCPOT00000010211.2	3.48e-18	1.46e-16	-0.24511	0.782618	-0.353619	0.353619
114029	ENSCPOG00000012979	ENSCPOT00000013105.3	4.18e-18	1.76e-16	-0.24252	0.784648	-0.349882	0.349882
297595	ENSCPOG00000012330	ENSCPOT00000012447.3	4.26e-18	1.79e-16	-0.430933	0.649903	-0.621704	0.621704
295105	ENSCPOG00000003961	ENSCPOT00000033621.1	4.36e-18	1.83e-16	-0.297145	0.742936	-0.42869	0.42869
294431	ENSCPOG00000036158	ENSCPOT00000033914.1	4.81e-18	2.01e-16	-0.403365	0.668068	-0.581933	0.581933
288444	ENSCPOG00000007441	ENSCPOT00000040896.1	5.02e-18	2.09e-16	-0.218648	0.803605	-0.315442	0.315442
288652	ENSCPOG00000034494	ENSCPOT00000040302.1	5.03e-18	2.09e-16	0.251647	1.28614	0.36305	0.36305
306790	ENSCPOG00000007510	ENSCPOT00000044674.1	6.16e-18	2.55e-16	-0.294315	0.745042	-0.424607	0.424607
684771	ENSCPOG00000006754	ENSCPOT00000006823.3	6.49e-18	2.68e-16	0.63944	1.89542	0.922517	0.922517
117264	ENSCPOG00000036625	ENSCPOT00000038154.1	8.58e-18	3.53e-16	0.335871	1.39916	0.48456	0.48456
24887	ENSCPOG00000037703	ENSCPOT00000033144.1	1.04e-17	4.27e-16	0.665942	1.94632	0.960751	0.960751
681314	ENSCPOG00000037703	ENSCPOT00000033144.1	1.04e-17	4.27e-16	0.665942	1.94632	0.960751	0.960751
29578	ENSCPOG00000020972	ENSCPOT00000009900.3	1.07e-17	4.38e-16	0.229344	1.25777	0.330873	0.330873
171045	ENSCPOG00000033163	ENSCPOT00000047407.1	1.13e-17	4.61e-16	4.19365	66.264	6.05015	6.05015
25641	ENSCPOG00000032278	ENSCPOT00000042004.1	1.16e-17	4.7e-16	-0.243952	0.783525	-0.351948	0.351948
84352	ENSCPOG00000010646	ENSCPOT00000010743.3	1.19e-17	4.84e-16	-0.399745	0.670491	-0.576711	0.576711
303639	ENSCPOG00000036808	ENSCPOT00000042666.1	1.41e-17	5.71e-16	0.809972	2.24784	1.16854	1.16854
25055	ENSCPOG00000000962	ENSCPOT00000000968.3	1.43e-17	5.77e-16	0.461059	1.58575	0.665167	0.665167
25353	ENSCPOG00000014587	ENSCPOT00000014732.3	1.44e-17	5.79e-16	0.305435	1.35722	0.44065	0.44065
309513	ENSCPOG00000038237	ENSCPOT00000041534.1	1.49e-17	5.97e-16	-0.34367	0.709163	-0.49581	0.49581
316526	ENSCPOG00000031683	ENSCPOT00000032567.1	2.31e-17	9.24e-16	0.623529	1.8655	0.899562	0.899562
303398	ENSCPOG00000034317	ENSCPOT00000034097.1	2.35e-17	9.38e-16	-0.349254	0.705214	-0.503867	0.503867
361945	ENSCPOG00000001209	ENSCPOT00000031475.1	2.35e-17	9.38e-16	-0.592658	0.552856	-0.855025	0.855025
29504	ENSCPOG00000010127	ENSCPOT00000010218.3	2.42e-17	9.61e-16	-0.338806	0.712621	-0.488794	0.488794
291137	ENSCPOG00000007993	ENSCPOT00000008068.3	3e-17	1.19e-15	0.840716	2.31803	1.2129	1.2129
54252	ENSCPOG00000010939	ENSCPOT00000031014.1	3.14e-17	1.24e-15	-0.241279	0.785622	-0.348093	0.348093
306141	ENSCPOG00000039286	ENSCPOT00000035166.1	3.21e-17	1.27e-15	-0.320681	0.725654	-0.462646	0.462646
309696	ENSCPOG00000021817	ENSCPOT00000024740.2	3.66e-17	1.44e-15	-0.223637	0.799605	-0.32264	0.32264
299626	ENSCPOG00000034176	ENSCPOT00000041777.1	3.77e-17	1.48e-15	-0.248842	0.779703	-0.359003	0.359003
361238	ENSCPOG00000038768	ENSCPOT00000045416.1	3.91e-17	1.54e-15	-0.256686	0.773611	-0.37032	0.37032
24936	ENSCPOG00000034556	ENSCPOT00000046628.1	4.34e-17	1.7e-15	0.204518	1.22693	0.295057	0.295057
100910729	ENSCPOG00000014337	ENSCPOT00000043158.1	4.58e-17	1.78e-15	-0.560783	0.570762	-0.809039	0.809039
100361830	ENSCPOG00000034245	ENSCPOT00000044052.1	4.9e-17	1.9e-15	-0.263608	0.768275	-0.380306	0.380306
94340	ENSCPOG00000006149	ENSCPOT00000006213.3	5.01e-17	1.94e-15	0.522989	1.68706	0.754514	0.754514
313210	ENSCPOG00000009387	ENSCPOT00000009472.3	5.16e-17	2e-15	0.407732	1.5034	0.588232	0.588232
25700	ENSCPOG00000000805	ENSCPOT00000000810.3	5.16e-17	2e-15	0.276245	1.31817	0.398538	0.398538
288016	ENSCPOG00000004329	ENSCPOT00000004375.3	5.33e-17	2.06e-15	-0.290977	0.747533	-0.41979	0.41979
360945	ENSCPOG00000001037	ENSCPOT00000001046.3	5.45e-17	2.09e-15	0.268024	1.30738	0.386677	0.386677
292263	ENSCPOG00000007680	ENSCPOT00000007754.3	5.47e-17	2.1e-15	1.08125	2.94837	1.55992	1.55992
307169	ENSCPOG00000033387	ENSCPOT00000039500.1	5.92e-17	2.27e-15	0.713116	2.04034	1.02881	1.02881
116598	ENSCPOG00000004073	ENSCPOT00000004118.3	5.98e-17	2.28e-15	-0.205136	0.814537	-0.295948	0.295948
295417	ENSCPOG00000006860	ENSCPOT00000006929.3	6.62e-17	2.52e-15	-0.370813	0.690173	-0.53497	0.53497
24577	ENSCPOG00000035605	ENSCPOT00000033262.1	6.8e-17	2.59e-15	0.229802	1.25835	0.331534	0.331534
307081	ENSCPOG00000001437	ENSCPOT00000001456.3	7.71e-17	2.92e-15	0.271497	1.31193	0.391687	0.391687
25095	ENSCPOG00000007799	ENSCPOT00000007873.3	7.73e-17	2.92e-15	0.519863	1.6818	0.750004	0.750004
261730	ENSCPOG00000006633	ENSCPOT00000006699.3	9.88e-17	3.73e-15	0.796149	2.21699	1.1486	1.1486
691589	ENSCPOG00000025080	ENSCPOT00000028436.2	1.05e-16	3.95e-15	-0.430136	0.650421	-0.620555	0.620555
685474	ENSCPOG00000023870	ENSCPOT00000021007.2	1.16e-16	4.36e-15	-0.345524	0.70785	-0.498485	0.498485
288003	ENSCPOG00000011191	ENSCPOT00000011295.3	1.16e-16	4.36e-15	0.430142	1.53748	0.620563	0.620563
292734	ENSCPOG00000031149	ENSCPOT00000031378.1	1.18e-16	4.43e-15	-0.360562	0.697284	-0.520181	0.520181
311546	ENSCPOG00000009013	ENSCPOT00000009096.3	1.23e-16	4.57e-15	0.332427	1.39435	0.479591	0.479591
304334	ENSCPOG00000012830	ENSCPOT00000046993.1	1.6e-16	5.96e-15	-0.220385	0.80221	-0.317948	0.317948
361821	ENSCPOG00000021819	ENSCPOT00000044591.1	1.68e-16	6.22e-15	-0.490011	0.61262	-0.706937	0.706937
365948	ENSCPOG00000013580	ENSCPOT00000013715.3	1.7e-16	6.28e-15	-1.36784	0.254655	-1.97338	1.97338
64160	ENSCPOG00000040611	ENSCPOT00000033259.1	1.93e-16	7.14e-15	0.24236	1.27425	0.349652	0.349652
25035	ENSCPOG00000020349	ENSCPOT00000021550.2	2.05e-16	7.55e-15	-0.253635	0.775975	-0.365918	0.365918
294562	ENSCPOG00000025010	ENSCPOT00000025363.2	2.15e-16	7.92e-15	0.90271	2.46628	1.30233	1.30233
360564	ENSCPOG00000023831	ENSCPOT00000037982.1	2.18e-16	8.01e-15	-0.220009	0.802512	-0.317406	0.317406
287146	ENSCPOG00000010100	ENSCPOT00000010191.3	2.53e-16	9.25e-15	0.623795	1.866	0.899946	0.899946
81716	ENSCPOG00000001534	ENSCPOT00000001554.3	2.6e-16	9.46e-15	0.228926	1.25725	0.33027	0.33027
25315	ENSCPOG00000002875	ENSCPOT00000048303.1	2.6e-16	9.46e-15	0.41057	1.50768	0.592328	0.592328
64347	ENSCPOG00000023463	ENSCPOT00000028042.2	2.66e-16	9.66e-15	-0.353326	0.702348	-0.509742	0.509742
502503	ENSCPOG00000034757	ENSCPOT00000043700.1	3.1e-16	1.12e-14	-0.258593	0.772137	-0.373071	0.373071
29393	ENSCPOG00000003329	ENSCPOT00000003372.3	3.81e-16	1.38e-14	-0.453096	0.635657	-0.653679	0.653679
360734	ENSCPOG00000001055	ENSCPOT00000001065.3	4.52e-16	1.63e-14	-0.240312	0.786382	-0.346697	0.346697
296313	ENSCPOG00000036032	ENSCPOT00000014684.2	4.63e-16	1.67e-14	-0.231104	0.793657	-0.333413	0.333413
114499	ENSCPOG00000011757	ENSCPOT00000011872.3	4.66e-16	1.68e-14	0.207138	1.23015	0.298838	0.298838
60568	ENSCPOG00000004866	ENSCPOT00000004918.3	4.79e-16	1.72e-14	-0.262745	0.768938	-0.379061	0.379061
64352	ENSCPOG00000009422	ENSCPOT00000031813.1	4.84e-16	1.73e-14	0.2359	1.26605	0.340332	0.340332
288905	ENSCPOG00000013567	ENSCPOT00000013702.3	4.92e-16	1.76e-14	-0.393106	0.674957	-0.567132	0.567132
362332	ENSCPOG00000001395	ENSCPOT00000036832.1	5.08e-16	1.81e-14	0.742195	2.10054	1.07076	1.07076
363070	ENSCPOG00000010838	ENSCPOT00000042926.1	5.66e-16	2.02e-14	-0.291692	0.746998	-0.420823	0.420823
170840	ENSCPOG00000040136	ENSCPOT00000039020.1	5.82e-16	2.07e-14	0.268088	1.30746	0.38677	0.38677
309523	ENSCPOG00000003302	ENSCPOT00000003345.3	6.93e-16	2.45e-14	0.736646	2.08892	1.06276	1.06276
89808	ENSCPOG00000034448	ENSCPOT00000033433.1	1.08e-15	3.81e-14	-0.587468	0.555732	-0.847538	0.847538
29380	ENSCPOG00000003245	ENSCPOT00000003288.3	1.11e-15	3.92e-14	0.315514	1.37096	0.455191	0.455191
58917	ENSCPOG00000008947	ENSCPOT00000009029.3	1.18e-15	4.17e-14	3.44661	31.3937	4.9724	4.9724
60418	ENSCPOG00000040120	ENSCPOT00000035478.1	1.19e-15	4.19e-14	-0.223709	0.799547	-0.322745	0.322745
304078	ENSCPOG00000031877	ENSCPOT00000038503.1	1.23e-15	4.3e-14	0.37243	1.45126	0.537303	0.537303
25062	ENSCPOG00000000193	ENSCPOT00000043422.1	1.51e-15	5.29e-14	0.351549	1.42127	0.507178	0.507178
89807	ENSCPOG00000002490	ENSCPOT00000002523.3	1.56e-15	5.45e-14	0.868184	2.38258	1.25252	1.25252
299907	ENSCPOG00000013024	ENSCPOT00000013150.3	1.7e-15	5.92e-14	-0.202945	0.816323	-0.292787	0.292787
290350	ENSCPOG00000009701	ENSCPOT00000009788.3	2.28e-15	7.93e-14	-0.326769	0.721251	-0.471428	0.471428
114122	ENSCPOG00000039167	ENSCPOT00000035417.1	2.43e-15	8.46e-14	-0.21773	0.804342	-0.314118	0.314118
290551	ENSCPOG00000021927	ENSCPOT00000025757.2	2.62e-15	9.07e-14	-0.369943	0.690773	-0.533716	0.533716
56010	ENSCPOG00000030753	ENSCPOT00000042080.1	2.68e-15	9.26e-14	0.20233	1.22425	0.291901	0.291901
79243	ENSCPOG00000033474	ENSCPOT00000031478.1	2.82e-15	9.73e-14	-0.369159	0.691315	-0.532584	0.532584
287101	ENSCPOG00000008456	ENSCPOT00000008533.3	3.05e-15	1.05e-13	0.564043	1.75776	0.813742	0.813742
64037	ENSCPOG00000004913	ENSCPOT00000004966.3	3.05e-15	1.05e-13	0.573614	1.77467	0.82755	0.82755
29461	ENSCPOG00000013537	ENSCPOT00000013672.3	3.19e-15	1.09e-13	1.72026	5.58598	2.48181	2.48181
297865	ENSCPOG00000009231	ENSCPOT00000009316.3	3.36e-15	1.15e-13	-0.237468	0.788622	-0.342594	0.342594
85267	ENSCPOG00000011970	ENSCPOT00000012086.3	3.45e-15	1.18e-13	-0.376847	0.686021	-0.543675	0.543675
303348	ENSCPOG00000011900	ENSCPOT00000012015.3	3.61e-15	1.23e-13	0.546072	1.72646	0.787815	0.787815
313495	ENSCPOG00000000400	ENSCPOT00000000403.3	3.86e-15	1.31e-13	-0.26991	0.763448	-0.389398	0.389398
29539	ENSCPOG00000013363	ENSCPOT00000040995.1	3.86e-15	1.31e-13	0.241626	1.27332	0.348593	0.348593
304500	ENSCPOG00000013363	ENSCPOT00000040995.1	3.86e-15	1.31e-13	0.241626	1.27332	0.348593	0.348593
79127	ENSCPOG00000004384	ENSCPOT00000004432.3	4.17e-15	1.41e-13	0.789309	2.20187	1.13873	1.13873
24560	ENSCPOG00000013378	ENSCPOT00000048329.1	4.2e-15	1.42e-13	-0.480279	0.618611	-0.692896	0.692896
313743	ENSCPOG00000008435	ENSCPOT00000008512.3	4.21e-15	1.42e-13	0.295769	1.34416	0.426704	0.426704
362335	ENSCPOG00000004693	ENSCPOT00000004742.3	4.23e-15	1.43e-13	0.257707	1.29396	0.371792	0.371792
691493	ENSCPOG00000001241	ENSCPOT00000001256.3	4.82e-15	1.62e-13	0.613704	1.84726	0.885388	0.885388
286908	ENSCPOG00000002356	ENSCPOT00000036813.1	4.97e-15	1.67e-13	0.527897	1.69536	0.761595	0.761595
290905	ENSCPOG00000026271	ENSCPOT00000022220.2	5.23e-15	1.76e-13	-0.296238	0.74361	-0.427382	0.427382
56761	ENSCPOG00000022014	ENSCPOT00000026107.2	5.28e-15	1.77e-13	-0.352269	0.703091	-0.508216	0.508216
297594	ENSCPOG00000012334	ENSCPOT00000031358.1	5.33e-15	1.78e-13	1.27119	3.56508	1.83393	1.83393
303606	ENSCPOG00000005626	ENSCPOT00000005687.3	5.4e-15	1.8e-13	0.218828	1.24462	0.315702	0.315702
311535	ENSCPOG00000009829	ENSCPOT00000009918.3	5.74e-15	1.91e-13	-0.432818	0.648678	-0.624425	0.624425
303903	ENSCPOG00000020020	ENSCPOT00000022137.2	6.87e-15	2.28e-13	0.43568	1.54601	0.628553	0.628553
29719	ENSCPOG00000032629	ENSCPOT00000036786.1	8.37e-15	2.77e-13	0.358411	1.43105	0.517077	0.517077
366227	ENSCPOG00000008131	ENSCPOT00000008206.3	9.58e-15	3.17e-13	-0.282223	0.754106	-0.407161	0.407161
314312	ENSCPOG00000009621	ENSCPOT00000009708.3	1e-14	3.3e-13	0.382089	1.46534	0.551238	0.551238
100363350	ENSCPOG00000011786	ENSCPOT00000011901.3	1.18e-14	3.88e-13	-0.488153	0.613759	-0.704256	0.704256
685079	ENSCPOG00000034820	ENSCPOT00000037788.1	1.23e-14	4.01e-13	-0.329571	0.719232	-0.475471	0.475471
499941	ENSCPOG00000034820	ENSCPOT00000037788.1	1.23e-14	4.01e-13	-0.329571	0.719232	-0.475471	0.475471
25592	ENSCPOG00000009046	ENSCPOT00000044076.1	1.25e-14	4.08e-13	-0.230334	0.794268	-0.332302	0.332302
246142	ENSCPOG00000008999	ENSCPOT00000035606.1	1.68e-14	5.49e-13	0.245549	1.27832	0.354253	0.354253
293551	ENSCPOG00000034801	ENSCPOT00000034437.1	1.73e-14	5.64e-13	0.194442	1.21463	0.280521	0.280521
362862	ENSCPOG00000008388	ENSCPOT00000041027.1	2.02e-14	6.57e-13	-0.189554	0.827328	-0.273469	0.273469
24471	ENSCPOG00000033782	ENSCPOT00000044708.1	2.14e-14	6.92e-13	0.286165	1.33131	0.412848	0.412848
301008	ENSCPOG00000008347	ENSCPOT00000008422.3	2.17e-14	7e-13	-0.405824	0.666427	-0.585481	0.585481
25485	ENSCPOG00000000149	ENSCPOT00000037139.1	2.18e-14	7.02e-13	-0.193451	0.82411	-0.279091	0.279091
305922	ENSCPOG00000024403	ENSCPOT00000022133.2	2.42e-14	7.8e-13	-0.229555	0.794887	-0.331177	0.331177
66018	ENSCPOG00000038919	ENSCPOT00000038458.1	2.47e-14	7.94e-13	-0.473659	0.622719	-0.683346	0.683346
116697	ENSCPOG00000025574	ENSCPOT00000039689.1	2.66e-14	8.54e-13	0.229781	1.25833	0.331505	0.331505
497856	ENSCPOG00000039084	ENSCPOT00000034529.1	2.7e-14	8.65e-13	1.02848	2.7968	1.48378	1.48378
317252	ENSCPOG00000011407	ENSCPOT00000011513.3	3.07e-14	9.8e-13	0.524771	1.69007	0.757084	0.757084
294712	ENSCPOG00000006977	ENSCPOT00000007046.3	3.53e-14	1.13e-12	1.00737	2.7384	1.45333	1.45333
293587	ENSCPOG00000019980	ENSCPOT00000046333.1	3.81e-14	1.21e-12	1.11001	3.03438	1.6014	1.6014
25118	ENSCPOG00000013675	ENSCPOT00000013813.3	3.84e-14	1.22e-12	-0.4234	0.654816	-0.610837	0.610837
83803	ENSCPOG00000015636	ENSCPOT00000015791.2	3.91e-14	1.24e-12	-0.302512	0.73896	-0.436433	0.436433
499870	ENSCPOG00000014105	ENSCPOT00000014247.3	4.28e-14	1.35e-12	0.791938	2.20767	1.14253	1.14253
362182	ENSCPOG00000033869	ENSCPOT00000034279.1	4.48e-14	1.41e-12	-0.321565	0.725013	-0.463921	0.463921
100310874	ENSCPOG00000010292	ENSCPOT00000010386.3	4.49e-14	1.42e-12	1.49813	4.47332	2.16135	2.16135
367323	ENSCPOG00000002651	ENSCPOT00000002685.3	4.71e-14	1.48e-12	0.456189	1.57805	0.658142	0.658142
316452	ENSCPOG00000035156	ENSCPOT00000034636.1	4.72e-14	1.48e-12	-0.194245	0.823456	-0.280236	0.280236
50864	ENSCPOG00000008671	ENSCPOT00000035548.1	4.74e-14	1.49e-12	-0.424574	0.654048	-0.612531	0.612531
83838	ENSCPOG00000033168	ENSCPOT00000039035.1	4.84e-14	1.51e-12	-0.480273	0.618615	-0.692887	0.692887
363198	ENSCPOG00000008301	ENSCPOT00000008376.3	4.88e-14	1.52e-12	0.608195	1.83711	0.877439	0.877439
307925	ENSCPOG00000000361	ENSCPOT00000000364.3	4.89e-14	1.52e-12	0.268216	1.30763	0.386954	0.386954
100360594	ENSCPOG00000007259	ENSCPOT00000007331.3	5.03e-14	1.56e-12	0.792914	2.20983	1.14393	1.14393
114487	ENSCPOG00000033615	ENSCPOT00000039339.1	5.62e-14	1.74e-12	-0.604048	0.546594	-0.871457	0.871457
313479	ENSCPOG00000005075	ENSCPOT00000005130.3	5.77e-14	1.79e-12	0.646207	1.90829	0.93228	0.93228
685004	ENSCPOG00000014650	ENSCPOT00000014795.3	5.89e-14	1.82e-12	-0.31217	0.731857	-0.450367	0.450367
286910	ENSCPOG00000035614	ENSCPOT00000046229.1	6.35e-14	1.96e-12	0.235177	1.26513	0.339288	0.339288
89814	ENSCPOG00000032219	ENSCPOT00000045005.1	7.56e-14	2.33e-12	-0.949025	0.387118	-1.36915	1.36915
691966	ENSCPOG00000021297	ENSCPOT00000024881.2	8.35e-14	2.57e-12	0.498784	1.64672	0.719593	0.719593
363469	ENSCPOG00000006176	ENSCPOT00000006240.3	9.01e-14	2.76e-12	-0.196166	0.821876	-0.283007	0.283007
498273	ENSCPOG00000006176	ENSCPOT00000006240.3	9.01e-14	2.76e-12	-0.196166	0.821876	-0.283007	0.283007
365548	ENSCPOG00000023250	ENSCPOT00000027540.2	1.01e-13	3.09e-12	-0.209144	0.811279	-0.301731	0.301731
24259	ENSCPOG00000000446	ENSCPOT00000000450.3	1.02e-13	3.11e-12	1.48865	4.4311	2.14767	2.14767
307639	ENSCPOG00000035821	ENSCPOT00000039621.1	1.14e-13	3.46e-12	0.520826	1.68342	0.751394	0.751394
294988	ENSCPOG00000012841	ENSCPOT00000012966.3	1.15e-13	3.49e-12	-0.222656	0.80039	-0.321225	0.321225
363457	ENSCPOG00000015081	ENSCPOT00000015228.3	1.18e-13	3.57e-12	-0.406968	0.665666	-0.58713	0.58713
499337	ENSCPOG00000008366	ENSCPOT00000008441.3	1.22e-13	3.68e-12	-0.45812	0.632471	-0.660928	0.660928
300445	ENSCPOG00000020528	ENSCPOT00000024429.2	1.28e-13	3.88e-12	-0.237838	0.78833	-0.343128	0.343128
64475	ENSCPOG00000015701	ENSCPOT00000046842.1	1.32e-13	3.98e-12	-0.222419	0.80058	-0.320883	0.320883
360739	ENSCPOG00000030388	ENSCPOT00000035466.1	1.35e-13	4.07e-12	0.245823	1.27867	0.354647	0.354647
498088	ENSCPOG00000030388	ENSCPOT00000035466.1	1.35e-13	4.07e-12	0.245823	1.27867	0.354647	0.354647
298941	ENSCPOG00000013175	ENSCPOT00000043932.1	1.48e-13	4.46e-12	-0.338609	0.712761	-0.48851	0.48851
315033	ENSCPOG00000002162	ENSCPOT00000002190.3	1.49e-13	4.47e-12	0.337768	1.40182	0.487296	0.487296
29199	ENSCPOG00000031763	ENSCPOT00000046230.1	1.68e-13	5.02e-12	0.316652	1.37252	0.456832	0.456832
59317	ENSCPOG00000012245	ENSCPOT00000038397.1	1.82e-13	5.42e-12	-0.38982	0.677179	-0.562391	0.562391
85496	ENSCPOG00000015236	ENSCPOT00000015383.3	1.85e-13	5.5e-12	-0.352236	0.703114	-0.50817	0.50817
64566	ENSCPOG00000039469	ENSCPOT00000030976.1	2e-13	5.95e-12	-0.25944	0.771483	-0.374293	0.374293
100365370	ENSCPOG00000039281	ENSCPOT00000047857.1	2.19e-13	6.51e-12	-0.178437	0.836576	-0.257431	0.257431
171548	ENSCPOG00000006479	ENSCPOT00000006544.3	2.28e-13	6.77e-12	-0.329975	0.718942	-0.476053	0.476053
94174	ENSCPOG00000022228	ENSCPOT00000041680.1	2.4e-13	7.11e-12	-0.294915	0.744595	-0.425472	0.425472
100362344	ENSCPOG00000013756	ENSCPOT00000013896.3	2.42e-13	7.14e-12	0.391924	1.47983	0.565427	0.565427
362428	ENSCPOG00000013756	ENSCPOT00000013896.3	2.42e-13	7.14e-12	0.391924	1.47983	0.565427	0.565427
60357	ENSCPOG00000007847	ENSCPOT00000007922.3	2.58e-13	7.62e-12	-0.30077	0.740248	-0.43392	0.43392
303740	ENSCPOG00000009528	ENSCPOT00000009614.3	2.69e-13	7.91e-12	-0.190101	0.826876	-0.274257	0.274257
296651	ENSCPOG00000025689	ENSCPOT00000021128.2	3.23e-13	9.5e-12	0.250596	1.28479	0.361534	0.361534
314198	ENSCPOG00000034915	ENSCPOT00000045833.1	3.24e-13	9.5e-12	-0.257489	0.77299	-0.371479	0.371479
679342	ENSCPOG00000000820	ENSCPOT00000000825.3	3.57e-13	1.04e-11	0.784471	2.19125	1.13175	1.13175
296653	ENSCPOG00000002245	ENSCPOT00000002277.3	3.6e-13	1.05e-11	0.369648	1.44723	0.533289	0.533289
289144	ENSCPOG00000038347	ENSCPOT00000043271.1	3.73e-13	1.09e-11	-0.212263	0.808752	-0.306231	0.306231
310467	ENSCPOG00000000345	ENSCPOT00000000348.3	3.83e-13	1.11e-11	0.193457	1.21344	0.2791	0.2791
246327	ENSCPOG00000024424	ENSCPOT00000020172.2	3.91e-13	1.13e-11	0.718715	2.0518	1.03689	1.03689
307395	ENSCPOG00000014922	ENSCPOT00000041457.1	3.93e-13	1.14e-11	-0.447015	0.639534	-0.644907	0.644907
29884	ENSCPOG00000030494	ENSCPOT00000044932.1	3.94e-13	1.14e-11	-0.322846	0.724086	-0.465768	0.465768
170821	ENSCPOG00000006063	ENSCPOT00000006127.3	4.04e-13	1.17e-11	-0.196358	0.821718	-0.283285	0.283285
503035	ENSCPOG00000036924	ENSCPOT00000031068.1	4.43e-13	1.28e-11	-0.356615	0.700042	-0.514487	0.514487
60660	ENSCPOG00000003335	ENSCPOT00000033952.1	4.73e-13	1.36e-11	0.619088	1.85723	0.893156	0.893156
29253	ENSCPOG00000001030	ENSCPOT00000001038.3	5.09e-13	1.46e-11	-0.278313	0.75706	-0.401521	0.401521
305940	ENSCPOG00000038995	ENSCPOT00000047638.1	5.38e-13	1.54e-11	0.424657	1.52907	0.61265	0.61265
64035	ENSCPOG00000006129	ENSCPOT00000006193.3	5.87e-13	1.68e-11	0.245878	1.27874	0.354727	0.354727
314260	ENSCPOG00000003317	ENSCPOT00000003360.2	6.34e-13	1.81e-11	-0.221777	0.801094	-0.319957	0.319957
302975	ENSCPOG00000035707	ENSCPOT00000045115.1	6.95e-13	1.98e-11	-0.566477	0.567521	-0.817254	0.817254
29468	ENSCPOG00000008187	ENSCPOT00000008262.3	7.06e-13	2.01e-11	-0.231295	0.793505	-0.333688	0.333688
500545	ENSCPOG00000001228	ENSCPOT00000001242.3	7.52e-13	2.14e-11	1.06752	2.90815	1.5401	1.5401
295107	ENSCPOG00000006130	ENSCPOT00000006194.3	8.25e-13	2.34e-11	0.340922	1.40624	0.491846	0.491846
305886	ENSCPOG00000007020	ENSCPOT00000037086.1	8.31e-13	2.36e-11	-0.224173	0.799177	-0.323413	0.323413
304074	ENSCPOG00000006321	ENSCPOT00000006386.3	8.41e-13	2.38e-11	0.219507	1.24546	0.316681	0.316681
305840	ENSCPOG00000034453	ENSCPOT00000048342.1	9.14e-13	2.58e-11	0.411141	1.50854	0.593152	0.593152
362817	ENSCPOG00000009952	ENSCPOT00000036887.1	9.38e-13	2.65e-11	0.448991	1.56673	0.647757	0.647757
114482	ENSCPOG00000011264	ENSCPOT00000011370.3	9.68e-13	2.73e-11	0.809556	2.24691	1.16794	1.16794
690209	ENSCPOG00000011264	ENSCPOT00000011370.3	9.68e-13	2.73e-11	0.809556	2.24691	1.16794	1.16794
116479	ENSCPOG00000023572	ENSCPOT00000024213.2	1.06e-12	2.99e-11	-0.192044	0.825271	-0.277061	0.277061
363098	ENSCPOG00000011667	ENSCPOT00000011780.3	1.11e-12	3.11e-11	-0.215289	0.806308	-0.310597	0.310597
679221	ENSCPOG00000039860	ENSCPOT00000031981.1	1.16e-12	3.27e-11	-0.200057	0.818684	-0.288621	0.288621
63847	ENSCPOG00000035059	ENSCPOT00000031615.1	1.2e-12	3.36e-11	-0.171319	0.842553	-0.247161	0.247161
24312	ENSCPOG00000020993	ENSCPOT00000023629.2	1.24e-12	3.46e-11	0.693061	1.99983	0.999876	0.999876
60341	ENSCPOG00000007449	ENSCPOT00000041335.1	1.31e-12	3.65e-11	0.468635	1.59781	0.676097	0.676097
295293	ENSCPOG00000003205	ENSCPOT00000003248.3	1.38e-12	3.82e-11	-0.382951	0.681846	-0.552481	0.552481
308899	ENSCPOG00000022784	ENSCPOT00000047759.1	1.45e-12	4.01e-11	-0.489649	0.612841	-0.706415	0.706415
58954	ENSCPOG00000032247	ENSCPOT00000042953.1	1.53e-12	4.22e-11	0.204341	1.22672	0.294802	0.294802
29194	ENSCPOG00000022236	ENSCPOT00000022432.2	1.68e-12	4.65e-11	-0.408207	0.664841	-0.588918	0.588918
296076	ENSCPOG00000035895	ENSCPOT00000036980.1	1.85e-12	5.1e-11	0.219873	1.24592	0.31721	0.31721
362427	ENSCPOG00000013387	ENSCPOT00000047045.1	2.03e-12	5.58e-11	-0.192233	0.825115	-0.277333	0.277333
24423	ENSCPOG00000007803	ENSCPOT00000007878.3	2.1e-12	5.78e-11	0.495589	1.64146	0.714984	0.714984
683788	ENSCPOG00000008011	ENSCPOT00000008086.3	2.14e-12	5.87e-11	-0.193558	0.824022	-0.279246	0.279246
291553	ENSCPOG00000008618	ENSCPOT00000008696.3	2.19e-12	5.99e-11	0.300178	1.3501	0.433065	0.433065
300514	ENSCPOG00000007272	ENSCPOT00000040975.1	2.28e-12	6.23e-11	-0.203148	0.816157	-0.293081	0.293081
362485	ENSCPOG00000013401	ENSCPOT00000013532.3	2.28e-12	6.23e-11	0.741286	2.09863	1.06945	1.06945
367302	ENSCPOG00000039960	ENSCPOT00000043585.1	2.53e-12	6.88e-11	-0.65214	0.52093	-0.940839	0.940839
681062	ENSCPOG00000000031	ENSCPOT00000000031.3	2.56e-12	6.97e-11	0.267537	1.30674	0.385974	0.385974
114024	ENSCPOG00000004250	ENSCPOT00000004295.3	2.92e-12	7.94e-11	0.379089	1.46095	0.54691	0.54691
500390	ENSCPOG00000008521	ENSCPOT00000008598.3	3.03e-12	8.22e-11	-0.452292	0.636168	-0.65252	0.65252
295669	ENSCPOG00000020281	ENSCPOT00000024229.2	3.16e-12	8.56e-11	0.253164	1.28809	0.365238	0.365238
310644	ENSCPOG00000005112	ENSCPOT00000005167.3	3.32e-12	8.96e-11	-0.170071	0.843605	-0.245361	0.245361
316164	ENSCPOG00000007101	ENSCPOT00000007171.3	3.35e-12	9.05e-11	-0.196103	0.821927	-0.282917	0.282917
689055	ENSCPOG00000035787	ENSCPOT00000031412.1	3.47e-12	9.34e-11	0.644328	1.90471	0.929569	0.929569
286906	ENSCPOG00000010804	ENSCPOT00000010902.3	3.5e-12	9.41e-11	-0.333994	0.716058	-0.481852	0.481852
117519	ENSCPOG00000038105	ENSCPOT00000039276.1	3.73e-12	1e-10	0.227947	1.25602	0.328859	0.328859
304486	ENSCPOG00000001155	ENSCPOT00000001167.3	3.87e-12	1.04e-10	-0.332206	0.717339	-0.479272	0.479272
24171	ENSCPOG00000005697	ENSCPOT00000040722.1	3.93e-12	1.05e-10	-0.507608	0.601934	-0.732324	0.732324
500870	ENSCPOG00000005797	ENSCPOT00000005859.3	4.11e-12	1.1e-10	0.600013	1.82214	0.865636	0.865636
293050	ENSCPOG00000033305	ENSCPOT00000038218.1	4.15e-12	1.1e-10	0.221339	1.24775	0.319325	0.319325
297879	ENSCPOG00000021888	ENSCPOT00000025906.2	4.18e-12	1.11e-10	-0.214555	0.8069	-0.309538	0.309538
117523	ENSCPOG00000032324	ENSCPOT00000035584.1	4.25e-12	1.13e-10	0.241753	1.27348	0.348777	0.348777
287532	ENSCPOG00000010361	ENSCPOT00000010455.3	4.37e-12	1.16e-10	0.312871	1.36735	0.451378	0.451378
362526	ENSCPOG00000040764	ENSCPOT00000035208.1	4.66e-12	1.23e-10	0.289525	1.33579	0.417697	0.417697
363334	ENSCPOG00000025858	ENSCPOT00000023225.2	4.69e-12	1.24e-10	-0.289596	0.748566	-0.417799	0.417799
50567	ENSCPOG00000013152	ENSCPOT00000013279.3	5.19e-12	1.37e-10	0.424676	1.5291	0.612678	0.612678
432360	ENSCPOG00000010672	ENSCPOT00000010769.3	5.21e-12	1.37e-10	-0.269712	0.7636	-0.389112	0.389112
362624	ENSCPOG00000030792	ENSCPOT00000034066.1	5.36e-12	1.41e-10	-0.208996	0.811398	-0.301518	0.301518
298066	ENSCPOG00000040125	ENSCPOT00000043310.1	5.51e-12	1.44e-10	-0.225483	0.79813	-0.325304	0.325304
29302	ENSCPOG00000011275	ENSCPOT00000011381.3	5.6e-12	1.46e-10	0.165747	1.18027	0.239122	0.239122
79431	ENSCPOG00000004014	ENSCPOT00000004058.3	5.65e-12	1.48e-10	0.233035	1.26243	0.336198	0.336198
360847	ENSCPOG00000010279	ENSCPOT00000010373.3	5.76e-12	1.5e-10	1.16143	3.19448	1.67558	1.67558
94267	ENSCPOG00000008578	ENSCPOT00000008655.3	5.77e-12	1.5e-10	-0.208769	0.811583	-0.30119	0.30119
306464	ENSCPOG00000034557	ENSCPOT00000038049.1	5.8e-12	1.51e-10	0.462107	1.58741	0.666679	0.666679
289827	ENSCPOG00000008459	ENSCPOT00000038880.1	5.82e-12	1.51e-10	0.344646	1.41149	0.497219	0.497219
116643	ENSCPOG00000011991	ENSCPOT00000012107.3	6.12e-12	1.59e-10	0.191454	1.21101	0.27621	0.27621
24264	ENSCPOG00000032248	ENSCPOT00000042372.1	6.33e-12	1.64e-10	0.186341	1.20483	0.268834	0.268834
50690	ENSCPOG00000011710	ENSCPOT00000011823.3	6.55e-12	1.69e-10	-0.207429	0.812671	-0.299257	0.299257
25595	ENSCPOG00000040677	ENSCPOT00000039183.1	6.97e-12	1.8e-10	0.392899	1.48127	0.566833	0.566833
305149	ENSCPOG00000009689	ENSCPOT00000009776.3	7.34e-12	1.89e-10	-0.303766	0.738033	-0.438242	0.438242
361378	ENSCPOG00000002295	ENSCPOT00000024185.2	7.36e-12	1.89e-10	-0.199347	0.819265	-0.287597	0.287597
288257	ENSCPOG00000004837	ENSCPOT00000004888.3	7.58e-12	1.95e-10	0.301719	1.35218	0.435288	0.435288
304648	ENSCPOG00000023872	ENSCPOT00000027788.2	9.09e-12	2.33e-10	0.452357	1.57201	0.652613	0.652613
680036	ENSCPOG00000004841	ENSCPOT00000046107.1	9.11e-12	2.33e-10	-0.242648	0.784548	-0.350067	0.350067
79429	ENSCPOG00000012495	ENSCPOT00000012614.3	9.13e-12	2.33e-10	-0.302434	0.739018	-0.43632	0.43632
301097	ENSCPOG00000004636	ENSCPOT00000004685.3	9.31e-12	2.38e-10	0.171169	1.18669	0.246944	0.246944
56064	ENSCPOG00000013550	ENSCPOT00000039842.1	9.4e-12	2.4e-10	-0.165395	0.847559	-0.238614	0.238614
54238	ENSCPOG00000031293	ENSCPOT00000035781.1	1.06e-11	2.7e-10	0.465249	1.59241	0.671213	0.671213
362595	ENSCPOG00000010874	ENSCPOT00000010974.3	1.07e-11	2.72e-10	-0.546668	0.578875	-0.788676	0.788676
498999	ENSCPOG00000005984	ENSCPOT00000006047.3	1.07e-11	2.72e-10	0.757048	2.13197	1.09219	1.09219
353118	ENSCPOG00000000777	ENSCPOT00000000782.3	1.15e-11	2.92e-10	-0.237886	0.788293	-0.343197	0.343197
360949	ENSCPOG00000001180	ENSCPOT00000001192.3	1.16e-11	2.93e-10	-0.449199	0.638139	-0.648057	0.648057
298850	ENSCPOG00000038745	ENSCPOT00000035987.1	1.23e-11	3.1e-10	0.751511	2.1202	1.0842	1.0842
29516	ENSCPOG00000014511	ENSCPOT00000014656.3	1.23e-11	3.1e-10	0.627381	1.8727	0.905119	0.905119
117256	ENSCPOG00000039706	ENSCPOT00000041776.1	1.37e-11	3.44e-10	0.211636	1.2357	0.305327	0.305327
29558	ENSCPOG00000025125	ENSCPOT00000031189.1	1.39e-11	3.51e-10	-0.27792	0.757357	-0.400954	0.400954
293721	ENSCPOG00000003659	ENSCPOT00000003703.3	1.46e-11	3.67e-10	-0.186673	0.829715	-0.269312	0.269312
363122	ENSCPOG00000002587	ENSCPOT00000002621.3	1.47e-11	3.69e-10	0.288292	1.33415	0.415917	0.415917
304021	ENSCPOG00000008985	ENSCPOT00000009067.3	1.48e-11	3.72e-10	-0.338436	0.712884	-0.48826	0.48826
192204	ENSCPOG00000015369	ENSCPOT00000015519.3	1.51e-11	3.77e-10	-0.43346	0.648262	-0.62535	0.62535
25405	ENSCPOG00000040311	ENSCPOT00000033208.1	1.68e-11	4.18e-10	-0.214076	0.807287	-0.308846	0.308846
114851	ENSCPOG00000030530	ENSCPOT00000043527.1	1.73e-11	4.31e-10	-0.161817	0.850597	-0.233453	0.233453
301013	ENSCPOG00000020498	ENSCPOT00000046528.1	1.74e-11	4.32e-10	-0.172259	0.841761	-0.248518	0.248518
287835	ENSCPOG00000012670	ENSCPOT00000012791.3	1.77e-11	4.4e-10	0.309606	1.36289	0.446666	0.446666
314543	ENSCPOG00000010495	ENSCPOT00000047264.1	1.78e-11	4.43e-10	0.307582	1.36013	0.443747	0.443747
680991	ENSCPOG00000008842	ENSCPOT00000008921.3	2.04e-11	5.07e-10	-0.300307	0.740591	-0.433251	0.433251
315158	ENSCPOG00000004413	ENSCPOT00000004461.3	2.14e-11	5.3e-10	-0.189191	0.827629	-0.272944	0.272944
114489	ENSCPOG00000034832	ENSCPOT00000038802.1	2.2e-11	5.44e-10	-0.177823	0.837091	-0.256544	0.256544
60416	ENSCPOG00000001429	ENSCPOT00000001448.3	2.3e-11	5.69e-10	0.163947	1.17815	0.236525	0.236525
300052	ENSCPOG00000005756	ENSCPOT00000037267.1	2.38e-11	5.86e-10	-0.283122	0.753428	-0.408458	0.408458
498967	ENSCPOG00000012200	ENSCPOT00000012316.3	2.51e-11	6.16e-10	-0.19057	0.826488	-0.274934	0.274934
171356	ENSCPOG00000026241	ENSCPOT00000022404.2	2.51e-11	6.16e-10	-0.238327	0.787945	-0.343834	0.343834
29455	ENSCPOG00000032675	ENSCPOT00000031882.1	2.57e-11	6.31e-10	0.376759	1.45755	0.543549	0.543549
306759	ENSCPOG00000000622	ENSCPOT00000000627.3	2.6e-11	6.35e-10	-0.845505	0.429341	-1.21981	1.21981
304407	ENSCPOG00000022400	ENSCPOT00000026201.2	2.73e-11	6.67e-10	-0.468183	0.626139	-0.675446	0.675446
304741	ENSCPOG00000011523	ENSCPOT00000011632.3	2.79e-11	6.81e-10	-0.441741	0.642916	-0.637297	0.637297
64183	ENSCPOG00000007934	ENSCPOT00000019744.2	2.97e-11	7.23e-10	-0.226263	0.797508	-0.326429	0.326429
24678	ENSCPOG00000030553	ENSCPOT00000039651.1	2.98e-11	7.26e-10	-0.255382	0.774621	-0.368438	0.368438
288532	ENSCPOG00000005107	ENSCPOT00000005162.3	3.22e-11	7.81e-10	0.564659	1.75885	0.81463	0.81463
288333	ENSCPOG00000006294	ENSCPOT00000006359.3	3.3e-11	8e-10	0.26585	1.30454	0.383541	0.383541
311215	ENSCPOG00000011931	ENSCPOT00000012046.3	3.31e-11	8.02e-10	-0.356375	0.70021	-0.51414	0.51414
307805	ENSCPOG00000001013	ENSCPOT00000001021.3	3.35e-11	8.09e-10	0.973657	2.64761	1.40469	1.40469
116644	ENSCPOG00000007411	ENSCPOT00000045555.1	3.45e-11	8.33e-10	-0.45002	0.637615	-0.649242	0.649242
83727	ENSCPOG00000004298	ENSCPOT00000039634.1	3.53e-11	8.52e-10	-0.243598	0.783802	-0.351438	0.351438
497811	ENSCPOG00000005074	ENSCPOT00000005129.3	3.54e-11	8.52e-10	0.352508	1.42263	0.508561	0.508561
290396	ENSCPOG00000007425	ENSCPOT00000007497.3	3.59e-11	8.62e-10	0.365534	1.44128	0.527355	0.527355
81636	ENSCPOG00000010781	ENSCPOT00000010879.3	3.59e-11	8.62e-10	0.210603	1.23442	0.303837	0.303837
299203	ENSCPOG00000036680	ENSCPOT00000042677.1	3.61e-11	8.65e-10	0.251109	1.28545	0.362273	0.362273
84397	ENSCPOG00000007974	ENSCPOT00000008049.3	3.63e-11	8.7e-10	0.371663	1.45014	0.536196	0.536196
305242	ENSCPOG00000000399	ENSCPOT00000000402.3	4.2e-11	1e-09	-0.274589	0.759885	-0.396148	0.396148
501686	ENSCPOG00000031882	ENSCPOT00000034774.1	4.76e-11	1.14e-09	0.185299	1.20358	0.267331	0.267331
298103	ENSCPOG00000031882	ENSCPOT00000034774.1	4.76e-11	1.14e-09	0.185299	1.20358	0.267331	0.267331
65155	ENSCPOG00000019894	ENSCPOT00000024385.2	5.08e-11	1.21e-09	0.199344	1.2206	0.287593	0.287593
246766	ENSCPOG00000014621	ENSCPOT00000041005.1	5.55e-11	1.32e-09	0.268402	1.30787	0.387222	0.387222
29593	ENSCPOG00000001794	ENSCPOT00000001815.3	5.56e-11	1.32e-09	0.442615	1.55677	0.638558	0.638558
25515	ENSCPOG00000037504	ENSCPOT00000040080.1	5.66e-11	1.34e-09	0.35743	1.42965	0.515663	0.515663
307404	ENSCPOG00000021634	ENSCPOT00000020174.2	5.89e-11	1.39e-09	0.183241	1.2011	0.264361	0.264361
100359836	ENSCPOG00000006694	ENSCPOT00000006762.3	6.37e-11	1.5e-09	-0.303352	0.738339	-0.437644	0.437644
60665	ENSCPOG00000020184	ENSCPOT00000023827.2	6.37e-11	1.5e-09	0.506244	1.65905	0.730355	0.730355
363231	ENSCPOG00000010463	ENSCPOT00000010557.3	6.43e-11	1.52e-09	-0.359506	0.698021	-0.518658	0.518658
299928	ENSCPOG00000038012	ENSCPOT00000037518.1	6.56e-11	1.55e-09	-0.541477	0.581888	-0.781186	0.781186
691221	ENSCPOG00000003380	ENSCPOT00000003423.3	6.74e-11	1.59e-09	-0.276082	0.758751	-0.398302	0.398302
302489	ENSCPOG00000021403	ENSCPOT00000023221.2	7.29e-11	1.71e-09	-0.464581	0.628398	-0.670249	0.670249
360254	ENSCPOG00000005153	ENSCPOT00000005208.3	7.32e-11	1.72e-09	0.545065	1.72472	0.786363	0.786363
192280	ENSCPOG00000037520	ENSCPOT00000045377.1	7.81e-11	1.83e-09	-0.303598	0.738158	-0.437999	0.437999
310511	ENSCPOG00000015352	ENSCPOT00000015501.3	7.93e-11	1.85e-09	0.162563	1.17652	0.234528	0.234528
29443	ENSCPOG00000014740	ENSCPOT00000014885.3	7.99e-11	1.87e-09	0.233009	1.26239	0.336161	0.336161
360611	ENSCPOG00000019500	ENSCPOT00000021658.2	8.94e-11	2.09e-09	-0.434892	0.647334	-0.627417	0.627417
315664	ENSCPOG00000005942	ENSCPOT00000006005.3	9.05e-11	2.11e-09	-0.242847	0.784391	-0.350355	0.350355
171087	ENSCPOG00000005208	ENSCPOT00000038344.1	9.5e-11	2.21e-09	0.258597	1.29511	0.373077	0.373077
25455	ENSCPOG00000007679	ENSCPOT00000007753.3	9.54e-11	2.21e-09	-0.232969	0.792178	-0.336104	0.336104
303259	ENSCPOG00000004996	ENSCPOT00000005050.3	9.54e-11	2.21e-09	-0.541435	0.581913	-0.781126	0.781126
310486	ENSCPOG00000037396	ENSCPOT00000044885.1	1.04e-10	2.4e-09	-0.567119	0.567157	-0.81818	0.81818
305270	ENSCPOG00000001871	ENSCPOT00000001892.3	1.05e-10	2.42e-09	0.373765	1.4532	0.539228	0.539228
300057	ENSCPOG00000015563	ENSCPOT00000015715.3	1.08e-10	2.51e-09	0.409639	1.50627	0.590984	0.590984
85385	ENSCPOG00000024934	ENSCPOT00000028261.2	1.09e-10	2.51e-09	-0.157669	0.854133	-0.227468	0.227468
296554	ENSCPOG00000031843	ENSCPOT00000012198.3	1.1e-10	2.54e-09	0.160177	1.17372	0.231087	0.231087
25741	ENSCPOG00000019438	ENSCPOT00000026310.2	1.11e-10	2.55e-09	-0.222467	0.800541	-0.320952	0.320952
361921	ENSCPOG00000004744	ENSCPOT00000004795.3	1.35e-10	3.1e-09	1.07024	2.91607	1.54402	1.54402
361363	ENSCPOG00000025486	ENSCPOT00000021723.2	1.39e-10	3.18e-09	-0.249488	0.779199	-0.359936	0.359936
24493	ENSCPOG00000026158	ENSCPOT00000025309.2	1.44e-10	3.29e-09	0.350832	1.42025	0.506143	0.506143
25104	ENSCPOG00000006323	ENSCPOT00000033142.1	1.55e-10	3.52e-09	0.276986	1.31915	0.399607	0.399607
367455	ENSCPOG00000002690	ENSCPOT00000002724.3	1.55e-10	3.52e-09	-0.315562	0.729379	-0.455259	0.455259
84590	ENSCPOG00000034520	ENSCPOT00000032451.1	1.58e-10	3.59e-09	0.392413	1.48055	0.566132	0.566132
303968	ENSCPOG00000008103	ENSCPOT00000008178.3	1.69e-10	3.85e-09	-0.243767	0.78367	-0.351681	0.351681
294027	ENSCPOG00000000997	ENSCPOT00000001005.3	1.72e-10	3.9e-09	0.33995	1.40488	0.490445	0.490445
316313	ENSCPOG00000005092	ENSCPOT00000041170.1	1.75e-10	3.97e-09	0.925619	2.52343	1.33539	1.33539
299331	ENSCPOG00000002015	ENSCPOT00000002042.3	1.78e-10	4.02e-09	0.174104	1.19018	0.251178	0.251178
338474	ENSCPOG00000003627	ENSCPOT00000003671.3	1.8e-10	4.06e-09	-0.259619	0.771345	-0.374551	0.374551
304297	ENSCPOG00000014956	ENSCPOT00000040509.1	1.88e-10	4.23e-09	0.803688	2.23376	1.15948	1.15948
499933	ENSCPOG00000011447	ENSCPOT00000011553.3	1.96e-10	4.4e-09	0.335828	1.3991	0.484497	0.484497
307505	ENSCPOG00000013390	ENSCPOT00000013521.3	2.05e-10	4.61e-09	-0.153202	0.857956	-0.221024	0.221024
361416	ENSCPOG00000004015	ENSCPOT00000004059.2	2.11e-10	4.74e-09	0.837032	2.3095	1.20758	1.20758
297099	ENSCPOG00000011365	ENSCPOT00000011471.3	2.2e-10	4.93e-09	-0.211015	0.809762	-0.30443	0.30443
25630	ENSCPOG00000009020	ENSCPOT00000034524.1	2.31e-10	5.16e-09	0.273388	1.31441	0.394416	0.394416
290802	ENSCPOG00000034274	ENSCPOT00000047249.1	2.37e-10	5.28e-09	0.342489	1.40845	0.494107	0.494107
310418	ENSCPOG00000008008	ENSCPOT00000008083.3	2.54e-10	5.65e-09	-0.886524	0.412086	-1.27898	1.27898
680656	ENSCPOG00000030624	ENSCPOT00000039103.1	2.56e-10	5.7e-09	-0.239356	0.787135	-0.345318	0.345318
361625	ENSCPOG00000011114	ENSCPOT00000011218.3	2.85e-10	6.33e-09	-0.507242	0.602154	-0.731796	0.731796
298765	ENSCPOG00000022038	ENSCPOT00000023254.2	2.87e-10	6.36e-09	-0.21498	0.806558	-0.31015	0.31015
24211	ENSCPOG00000000927	ENSCPOT00000000933.3	2.93e-10	6.48e-09	0.152248	1.16445	0.219647	0.219647
313108	ENSCPOG00000039717	ENSCPOT00000035812.1	3.03e-10	6.7e-09	0.432931	1.54177	0.624587	0.624587
29200	ENSCPOG00000037187	ENSCPOT00000044569.1	3.04e-10	6.7e-09	-0.282672	0.753767	-0.407809	0.407809
363249	ENSCPOG00000032880	ENSCPOT00000046167.1	3.08e-10	6.78e-09	-0.20788	0.812304	-0.299908	0.299908
688553	ENSCPOG00000026202	ENSCPOT00000022231.2	3.17e-10	6.98e-09	-0.221157	0.801591	-0.319061	0.319061
58920	ENSCPOG00000000572	ENSCPOT00000000577.3	3.28e-10	7.2e-09	0.161895	1.17574	0.233564	0.233564
25650	ENSCPOG00000039107	ENSCPOT00000032607.1	3.28e-10	7.2e-09	-0.158686	0.853264	-0.228935	0.228935
311846	ENSCPOG00000004076	ENSCPOT00000004121.3	3.39e-10	7.43e-09	0.186396	1.2049	0.268913	0.268913
315465	ENSCPOG00000025979	ENSCPOT00000028125.2	3.49e-10	7.66e-09	-0.63805	0.528322	-0.920511	0.920511
298185	ENSCPOG00000011267	ENSCPOT00000011373.3	3.75e-10	8.2e-09	-0.202115	0.817001	-0.29159	0.29159
290796	ENSCPOG00000006162	ENSCPOT00000006226.3	4e-10	8.73e-09	-0.161077	0.851227	-0.232385	0.232385
362325	ENSCPOG00000034814	ENSCPOT00000031639.1	4.05e-10	8.84e-09	0.23297	1.26234	0.336105	0.336105
25425	ENSCPOG00000002019	ENSCPOT00000032978.1	4.08e-10	8.89e-09	-0.504882	0.603577	-0.72839	0.72839
301252	ENSCPOG00000003887	ENSCPOT00000003931.3	4.11e-10	8.94e-09	0.159992	1.1735	0.230819	0.230819
360668	ENSCPOG00000002017	ENSCPOT00000002044.3	4.13e-10	8.98e-09	-0.168753	0.844717	-0.24346	0.24346
292845	ENSCPOG00000030309	ENSCPOT00000043117.1	4.15e-10	9e-09	-0.189847	0.827086	-0.273891	0.273891
361296	ENSCPOG00000033178	ENSCPOT00000046773.1	4.2e-10	9.11e-09	0.3322	1.39403	0.479264	0.479264
499653	ENSCPOG00000004859	ENSCPOT00000004911.3	4.22e-10	9.14e-09	-0.212397	0.808644	-0.306424	0.306424
64030	ENSCPOG00000011411	ENSCPOT00000011517.3	4.28e-10	9.25e-09	-0.744562	0.474942	-1.07418	1.07418
83629	ENSCPOG00000014529	ENSCPOT00000014674.3	4.29e-10	9.26e-09	-0.253748	0.775887	-0.366081	0.366081
29318	ENSCPOG00000031157	ENSCPOT00000042690.1	4.41e-10	9.5e-09	-0.237255	0.78879	-0.342286	0.342286
289089	ENSCPOG00000014260	ENSCPOT00000040784.1	4.49e-10	9.68e-09	0.315183	1.37051	0.454714	0.454714
83579	ENSCPOG00000013528	ENSCPOT00000044101.1	4.81e-10	1.03e-08	-0.259478	0.771454	-0.374347	0.374347
29517	ENSCPOG00000001494	ENSCPOT00000001514.3	4.97e-10	1.07e-08	-0.236891	0.789077	-0.341762	0.341762
316384	ENSCPOG00000036276	ENSCPOT00000032205.1	5.02e-10	1.08e-08	-0.997862	0.368667	-1.43961	1.43961
362353	ENSCPOG00000004765	ENSCPOT00000047627.1	5.15e-10	1.1e-08	-0.221264	0.801505	-0.319216	0.319216
306400	ENSCPOG00000013236	ENSCPOT00000013364.3	6.03e-10	1.29e-08	0.217232	1.24263	0.3134	0.3134
29300	ENSCPOG00000026126	ENSCPOT00000020791.2	6.05e-10	1.29e-08	-0.269023	0.764126	-0.388118	0.388118
304951	ENSCPOG00000015019	ENSCPOT00000015166.3	6.17e-10	1.32e-08	1.12281	3.07348	1.61987	1.61987
306091	ENSCPOG00000004717	ENSCPOT00000032684.1	6.33e-10	1.35e-08	0.341825	1.40751	0.493149	0.493149
315423	ENSCPOG00000008497	ENSCPOT00000008574.3	6.69e-10	1.42e-08	0.269467	1.30927	0.388758	0.388758
58834	ENSCPOG00000012692	ENSCPOT00000012814.3	6.7e-10	1.42e-08	-0.212223	0.808784	-0.306174	0.306174
63996	ENSCPOG00000009577	ENSCPOT00000009663.3	6.75e-10	1.43e-08	0.250366	1.28449	0.361201	0.361201
25527	ENSCPOG00000034249	ENSCPOT00000034067.1	6.89e-10	1.46e-08	-0.24165	0.785331	-0.348627	0.348627
314168	ENSCPOG00000030521	ENSCPOT00000036768.1	6.92e-10	1.47e-08	-0.353874	0.701963	-0.510532	0.510532
25281	ENSCPOG00000004007	ENSCPOT00000004051.3	7e-10	1.48e-08	0.185334	1.20362	0.26738	0.26738
361999	ENSCPOG00000013941	ENSCPOT00000014082.3	7.1e-10	1.5e-08	0.348748	1.41729	0.503137	0.503137
117278	ENSCPOG00000014151	ENSCPOT00000014293.3	7.29e-10	1.54e-08	0.464401	1.59106	0.669989	0.669989
305408	ENSCPOG00000014179	ENSCPOT00000014321.3	7.76e-10	1.63e-08	-0.149206	0.861392	-0.215258	0.215258
290029	ENSCPOG00000034899	ENSCPOT00000044402.1	7.88e-10	1.66e-08	0.15715	1.17017	0.226719	0.226719
361224	ENSCPOG00000008165	ENSCPOT00000008240.3	7.98e-10	1.68e-08	0.258511	1.295	0.372952	0.372952
654496	ENSCPOG00000002757	ENSCPOT00000002792.3	8.5e-10	1.78e-08	0.171279	1.18682	0.247103	0.247103
25401	ENSCPOG00000027131	ENSCPOT00000027955.2	8.52e-10	1.79e-08	-0.803245	0.447873	-1.15884	1.15884
500943	ENSCPOG00000007842	ENSCPOT00000007917.3	9.22e-10	1.93e-08	0.210007	1.23369	0.302975	0.302975
24615	ENSCPOG00000035079	ENSCPOT00000043145.1	9.31e-10	1.94e-08	0.380777	1.46342	0.549344	0.549344
246120	ENSCPOG00000014208	ENSCPOT00000014350.3	9.39e-10	1.96e-08	-0.299992	0.740824	-0.432796	0.432796
25466	ENSCPOG00000008554	ENSCPOT00000008631.3	1e-09	2.08e-08	-0.309406	0.733883	-0.446379	0.446379
83508	ENSCPOG00000002338	ENSCPOT00000002370.3	1.03e-09	2.15e-08	0.409042	1.50537	0.590122	0.590122
299236	ENSCPOG00000039377	ENSCPOT00000046724.1	1.04e-09	2.15e-08	0.264203	1.30239	0.381164	0.381164
363513	ENSCPOG00000039334	ENSCPOT00000047145.1	1.04e-09	2.16e-08	0.167664	1.18254	0.241889	0.241889
29456	ENSCPOG00000006207	ENSCPOT00000006272.3	1.09e-09	2.25e-08	0.326896	1.38666	0.471611	0.471611
291057	ENSCPOG00000032494	ENSCPOT00000032636.1	1.14e-09	2.36e-08	0.241771	1.2735	0.348801	0.348801
309131	ENSCPOG00000023438	ENSCPOT00000020752.2	1.14e-09	2.36e-08	0.276797	1.3189	0.399333	0.399333
300955	ENSCPOG00000004779	ENSCPOT00000038488.1	1.22e-09	2.53e-08	0.33209	1.39388	0.479105	0.479105
83806	ENSCPOG00000000431	ENSCPOT00000000435.3	1.23e-09	2.54e-08	0.151627	1.16373	0.218752	0.218752
310674	ENSCPOG00000021117	ENSCPOT00000031059.1	1.24e-09	2.55e-08	-0.287169	0.750385	-0.414298	0.414298
307644	ENSCPOG00000006673	ENSCPOT00000006741.3	1.26e-09	2.6e-08	-0.266034	0.766413	-0.383807	0.383807
25724	ENSCPOG00000012656	ENSCPOT00000012777.3	1.28e-09	2.64e-08	-0.389987	0.677066	-0.562632	0.562632
297123	ENSCPOG00000019418	ENSCPOT00000020218.2	1.29e-09	2.65e-08	-0.150132	0.860594	-0.216595	0.216595
360871	ENSCPOG00000038506	ENSCPOT00000047851.1	1.3e-09	2.67e-08	-0.149174	0.861419	-0.215212	0.215212
361694	ENSCPOG00000011204	ENSCPOT00000011310.3	1.36e-09	2.78e-08	0.191758	1.21138	0.276648	0.276648
308113	ENSCPOG00000039022	ENSCPOT00000033389.1	1.38e-09	2.81e-08	-0.176788	0.837957	-0.255052	0.255052
24811	ENSCPOG00000026988	ENSCPOT00000025774.2	1.42e-09	2.91e-08	0.212657	1.23696	0.306799	0.306799
81530	ENSCPOG00000021507	ENSCPOT00000022451.2	1.45e-09	2.97e-08	-0.221707	0.80115	-0.319855	0.319855
85243	ENSCPOG00000000884	ENSCPOT00000000890.3	1.47e-09	2.99e-08	0.209134	1.23261	0.301717	0.301717
308417	ENSCPOG00000039888	ENSCPOT00000022411.2	1.53e-09	3.11e-08	-0.173585	0.840646	-0.25043	0.25043
298199	ENSCPOG00000025832	ENSCPOT00000022944.2	1.55e-09	3.15e-08	0.176263	1.19275	0.254294	0.254294
309380	ENSCPOG00000007010	ENSCPOT00000007079.3	1.56e-09	3.16e-08	0.202057	1.22392	0.291507	0.291507
367167	ENSCPOG00000003478	ENSCPOT00000003522.3	1.58e-09	3.2e-08	0.459124	1.58269	0.662376	0.662376
65261	ENSCPOG00000019415	ENSCPOT00000028186.2	1.71e-09	3.45e-08	-0.145442	0.86464	-0.209829	0.209829
287961	ENSCPOG00000002270	ENSCPOT00000044844.1	1.72e-09	3.47e-08	1.31878	3.73887	1.9026	1.9026
304081	ENSCPOG00000034487	ENSCPOT00000035537.1	1.72e-09	3.47e-08	-0.424231	0.654273	-0.612036	0.612036
114764	ENSCPOG00000023542	ENSCPOT00000020442.2	1.78e-09	3.59e-08	0.148341	1.15991	0.214011	0.214011
362883	ENSCPOG00000004322	ENSCPOT00000004368.3	1.81e-09	3.64e-08	0.273662	1.31477	0.394811	0.394811
295678	ENSCPOG00000025835	ENSCPOT00000026543.2	1.85e-09	3.72e-08	0.221592	1.24806	0.31969	0.31969
24837	ENSCPOG00000015324	ENSCPOT00000021538.2	2e-09	4.01e-08	-0.921615	0.397876	-1.32961	1.32961
64023	ENSCPOG00000015723	ENSCPOT00000033293.1	2.02e-09	4.05e-08	-1.67593	0.187133	-2.41786	2.41786
300105	ENSCPOG00000002155	ENSCPOT00000046820.1	2.02e-09	4.05e-08	0.301252	1.35155	0.434615	0.434615
361565	ENSCPOG00000021853	ENSCPOT00000027857.2	2.11e-09	4.23e-08	0.227129	1.25499	0.327678	0.327678
100360868	ENSCPOG00000039202	ENSCPOT00000045179.1	2.14e-09	4.28e-08	0.146672	1.15797	0.211604	0.211604
100359421	ENSCPOG00000039202	ENSCPOT00000045179.1	2.14e-09	4.28e-08	0.146672	1.15797	0.211604	0.211604
100361558	ENSCPOG00000039202	ENSCPOT00000045179.1	2.14e-09	4.28e-08	0.146672	1.15797	0.211604	0.211604
367254	ENSCPOG00000039202	ENSCPOT00000045179.1	2.14e-09	4.28e-08	0.146672	1.15797	0.211604	0.211604
108349691	ENSCPOG00000039202	ENSCPOT00000045179.1	2.14e-09	4.28e-08	0.146672	1.15797	0.211604	0.211604
25402	ENSCPOG00000012511	ENSCPOT00000012630.3	2.18e-09	4.34e-08	0.296901	1.34568	0.428337	0.428337
192129	ENSCPOG00000014728	ENSCPOT00000014873.3	2.24e-09	4.46e-08	0.151081	1.16309	0.217963	0.217963
29414	ENSCPOG00000015504	ENSCPOT00000015656.3	2.43e-09	4.84e-08	-0.23128	0.793517	-0.333667	0.333667
293546	ENSCPOG00000033446	ENSCPOT00000043602.1	2.46e-09	4.88e-08	-0.519112	0.595049	-0.74892	0.74892
298429	ENSCPOG00000006768	ENSCPOT00000006837.3	2.48e-09	4.91e-08	0.883945	2.42043	1.27526	1.27526
85431	ENSCPOG00000040335	ENSCPOT00000043063.1	2.63e-09	5.2e-08	0.248036	1.28151	0.357841	0.357841
498545	ENSCPOG00000000560	ENSCPOT00000034276.1	2.66e-09	5.27e-08	0.146134	1.15735	0.210827	0.210827
290553	ENSCPOG00000040259	ENSCPOT00000041057.1	2.7e-09	5.33e-08	-0.329603	0.719209	-0.475516	0.475516
685567	ENSCPOG00000003098	ENSCPOT00000003141.3	2.74e-09	5.41e-08	-0.51682	0.596414	-0.745614	0.745614
116504	ENSCPOG00000001799	ENSCPOT00000035495.1	2.76e-09	5.43e-08	-0.148069	0.862371	-0.213619	0.213619
314904	ENSCPOG00000020097	ENSCPOT00000019558.2	3.02e-09	5.94e-08	-0.353703	0.702083	-0.510286	0.510286
24849	ENSCPOG00000012344	ENSCPOT00000012461.3	3.02e-09	5.94e-08	-0.183098	0.832687	-0.264154	0.264154
498731	ENSCPOG00000012344	ENSCPOT00000012461.3	3.02e-09	5.94e-08	-0.183098	0.832687	-0.264154	0.264154
500959	ENSCPOG00000012344	ENSCPOT00000012461.3	3.02e-09	5.94e-08	-0.183098	0.832687	-0.264154	0.264154
65151	ENSCPOG00000036991	ENSCPOT00000038034.1	3.06e-09	6e-08	-0.289685	0.748499	-0.417927	0.417927
60668	ENSCPOG00000006478	ENSCPOT00000006543.3	3.12e-09	6.12e-08	-0.481585	0.617803	-0.69478	0.69478
310540	ENSCPOG00000035332	ENSCPOT00000041539.1	3.15e-09	6.17e-08	-0.183437	0.832404	-0.264643	0.264643
58844	ENSCPOG00000000847	ENSCPOT00000000853.3	3.3e-09	6.45e-08	-0.281771	0.754447	-0.406509	0.406509
301543	ENSCPOG00000002109	ENSCPOT00000002137.3	3.35e-09	6.55e-08	-0.930148	0.394495	-1.34192	1.34192
83505	ENSCPOG00000000993	ENSCPOT00000001001.3	3.36e-09	6.55e-08	-0.165713	0.847289	-0.239073	0.239073
299694	ENSCPOG00000036136	ENSCPOT00000041724.1	3.36e-09	6.55e-08	-0.176744	0.837994	-0.254988	0.254988
287962	ENSCPOG00000026802	ENSCPOT00000023988.2	3.38e-09	6.58e-08	0.292882	1.34028	0.422539	0.422539
294981	ENSCPOG00000035769	ENSCPOT00000045636.1	3.74e-09	7.27e-08	-0.330887	0.718286	-0.477369	0.477369
313592	ENSCPOG00000039740	ENSCPOT00000033136.1	3.76e-09	7.31e-08	-0.172896	0.841225	-0.249436	0.249436
500430	ENSCPOG00000015623	ENSCPOT00000033478.1	3.79e-09	7.35e-08	-0.331216	0.71805	-0.477844	0.477844
27150	ENSCPOG00000011165	ENSCPOT00000011269.3	3.81e-09	7.38e-08	-0.483308	0.61674	-0.697267	0.697267
85245	ENSCPOG00000026318	ENSCPOT00000020170.2	4.04e-09	7.82e-08	0.155138	1.16782	0.223818	0.223818
290655	ENSCPOG00000021160	ENSCPOT00000024339.2	4.11e-09	7.95e-08	0.188966	1.208	0.27262	0.27262
303242	ENSCPOG00000004386	ENSCPOT00000004434.3	4.13e-09	7.98e-08	-0.487326	0.614267	-0.703062	0.703062
315326	ENSCPOG00000024457	ENSCPOT00000025685.2	4.28e-09	8.25e-08	0.278592	1.32127	0.401923	0.401923
296751	ENSCPOG00000004705	ENSCPOT00000043481.1	4.33e-09	8.33e-08	0.305081	1.35673	0.440138	0.440138
24437	ENSCPOG00000011136	ENSCPOT00000011240.3	4.36e-09	8.38e-08	-0.17342	0.840784	-0.250192	0.250192
314612	ENSCPOG00000026631	ENSCPOT00000023078.2	4.4e-09	8.45e-08	-0.303193	0.738457	-0.437415	0.437415
308376	ENSCPOG00000005151	ENSCPOT00000047482.1	4.42e-09	8.49e-08	-0.191061	0.826083	-0.275642	0.275642
299636	ENSCPOG00000004144	ENSCPOT00000004189.3	4.44e-09	8.52e-08	-0.64747	0.523368	-0.934102	0.934102
362377	ENSCPOG00000011101	ENSCPOT00000011204.3	4.57e-09	8.76e-08	0.261086	1.29834	0.376667	0.376667
366205	ENSCPOG00000040593	ENSCPOT00000036755.1	4.68e-09	8.95e-08	-0.290386	0.747974	-0.418939	0.418939
257645	ENSCPOG00000009608	ENSCPOT00000009695.3	4.7e-09	8.99e-08	-0.186918	0.829512	-0.269666	0.269666
100362805	ENSCPOG00000014577	ENSCPOT00000039769.1	4.77e-09	9.11e-08	-0.189821	0.827107	-0.273854	0.273854
25164	ENSCPOG00000001268	ENSCPOT00000001284.3	4.98e-09	9.48e-08	-0.164576	0.848254	-0.237433	0.237433
312478	ENSCPOG00000023961	ENSCPOT00000024231.2	5.09e-09	9.69e-08	-0.36642	0.693211	-0.528633	0.528633
289693	ENSCPOG00000006467	ENSCPOT00000006532.3	5.56e-09	1.06e-07	0.15344	1.16584	0.221368	0.221368
315047	ENSCPOG00000020368	ENSCPOT00000019904.2	5.67e-09	1.08e-07	-0.230955	0.793776	-0.333197	0.333197
683667	ENSCPOG00000010096	ENSCPOT00000010187.3	5.78e-09	1.1e-07	0.147203	1.15859	0.212369	0.212369
140937	ENSCPOG00000000703	ENSCPOT00000000708.3	5.85e-09	1.11e-07	-0.172658	0.841426	-0.249092	0.249092
100361671	ENSCPOG00000000703	ENSCPOT00000000708.3	5.85e-09	1.11e-07	-0.172658	0.841426	-0.249092	0.249092
362278	ENSCPOG00000023991	ENSCPOT00000024477.2	5.87e-09	1.11e-07	0.21399	1.23861	0.308723	0.308723
116673	ENSCPOG00000022452	ENSCPOT00000026109.2	6.47e-09	1.22e-07	-0.258622	0.772115	-0.373113	0.373113
102556096	ENSCPOG00000025018	ENSCPOT00000022702.2	6.58e-09	1.24e-07	-0.644805	0.524765	-0.930257	0.930257
289245	ENSCPOG00000025018	ENSCPOT00000022702.2	6.58e-09	1.24e-07	-0.644805	0.524765	-0.930257	0.930257
116676	ENSCPOG00000003149	ENSCPOT00000003192.3	6.75e-09	1.27e-07	-0.499329	0.606938	-0.72038	0.72038
316539	ENSCPOG00000011048	ENSCPOT00000011150.3	6.89e-09	1.29e-07	0.427875	1.53399	0.617293	0.617293
79131	ENSCPOG00000031850	ENSCPOT00000041687.1	6.9e-09	1.3e-07	0.304128	1.35544	0.438765	0.438765
367808	ENSCPOG00000000057	ENSCPOT00000042616.1	6.92e-09	1.3e-07	0.145597	1.15673	0.210052	0.210052
365813	ENSCPOG00000006122	ENSCPOT00000006186.3	7e-09	1.31e-07	0.752843	2.12303	1.08612	1.08612
315829	ENSCPOG00000030647	ENSCPOT00000038407.1	7.17e-09	1.34e-07	0.512623	1.66967	0.739559	0.739559
316842	ENSCPOG00000019481	ENSCPOT00000039926.1	7.22e-09	1.35e-07	0.402521	1.49559	0.580715	0.580715
361476	ENSCPOG00000014634	ENSCPOT00000014779.3	7.83e-09	1.46e-07	-0.379045	0.684515	-0.546846	0.546846
500364	ENSCPOG00000033259	ENSCPOT00000031949.1	8.27e-09	1.54e-07	-0.239921	0.78669	-0.346132	0.346132
64470	ENSCPOG00000009956	ENSCPOT00000045182.1	8.29e-09	1.54e-07	0.138961	1.14908	0.200478	0.200478
362214	ENSCPOG00000015315	ENSCPOT00000015464.3	8.34e-09	1.55e-07	0.204616	1.22705	0.295198	0.295198
303285	ENSCPOG00000025062	ENSCPOT00000022103.2	8.4e-09	1.56e-07	0.178924	1.19593	0.258133	0.258133
294019	ENSCPOG00000040598	ENSCPOT00000037949.1	8.41e-09	1.56e-07	-0.403812	0.66777	-0.582577	0.582577
681319	ENSCPOG00000033051	ENSCPOT00000045528.1	8.74e-09	1.62e-07	0.623583	1.8656	0.89964	0.89964
293067	ENSCPOG00000007224	ENSCPOT00000007296.3	8.75e-09	1.62e-07	0.321724	1.3795	0.46415	0.46415
501506	ENSCPOG00000036142	ENSCPOT00000045847.1	8.76e-09	1.62e-07	0.211837	1.23595	0.305616	0.305616
315438	ENSCPOG00000011016	ENSCPOT00000036232.1	8.92e-09	1.65e-07	-0.447621	0.639147	-0.645781	0.645781
360959	ENSCPOG00000019986	ENSCPOT00000022026.2	9.36e-09	1.72e-07	-0.346704	0.707015	-0.500188	0.500188
360823	ENSCPOG00000012868	ENSCPOT00000012993.3	9.65e-09	1.78e-07	0.190287	1.2096	0.274526	0.274526
64513	ENSCPOG00000002469	ENSCPOT00000002502.3	9.77e-09	1.8e-07	-0.193167	0.824344	-0.278681	0.278681
682408	ENSCPOG00000021515	ENSCPOT00000024384.2	9.93e-09	1.82e-07	-0.257459	0.773014	-0.371434	0.371434
360921	ENSCPOG00000006619	ENSCPOT00000006685.3	1.01e-08	1.86e-07	0.211719	1.2358	0.305446	0.305446
57341	ENSCPOG00000003322	ENSCPOT00000044290.1	1.04e-08	1.9e-07	-0.140475	0.868945	-0.202663	0.202663
25261	ENSCPOG00000019283	ENSCPOT00000048389.1	1.07e-08	1.97e-07	-0.231873	0.793047	-0.334522	0.334522
315196	ENSCPOG00000026817	ENSCPOT00000038255.1	1.09e-08	2e-07	-0.416825	0.659136	-0.601352	0.601352
116599	ENSCPOG00000008136	ENSCPOT00000008211.3	1.1e-08	2.01e-07	-0.281517	0.754638	-0.406143	0.406143
311129	ENSCPOG00000002816	ENSCPOT00000033384.1	1.1e-08	2.01e-07	-0.340577	0.71136	-0.491349	0.491349
64508	ENSCPOG00000005564	ENSCPOT00000005624.3	1.13e-08	2.06e-07	-0.160508	0.851711	-0.231564	0.231564
295672	ENSCPOG00000037159	ENSCPOT00000033971.1	1.19e-08	2.17e-07	-0.165254	0.847678	-0.238412	0.238412
116565	ENSCPOG00000005331	ENSCPOT00000005388.3	1.21e-08	2.2e-07	-0.3116	0.732274	-0.449544	0.449544
363989	ENSCPOG00000036401	ENSCPOT00000034059.1	1.23e-08	2.24e-07	-0.224877	0.798614	-0.324429	0.324429
113919	ENSCPOG00000030197	ENSCPOT00000031920.1	1.32e-08	2.39e-07	-0.453426	0.635447	-0.654156	0.654156
25409	ENSCPOG00000009127	ENSCPOT00000009210.3	1.33e-08	2.41e-07	0.243029	1.27511	0.350617	0.350617
361877	ENSCPOG00000001712	ENSCPOT00000001733.3	1.33e-08	2.41e-07	-0.314238	0.730345	-0.45335	0.45335
302248	ENSCPOG00000001320	ENSCPOT00000001339.3	1.35e-08	2.44e-07	-0.198108	0.820281	-0.285809	0.285809
100233213	ENSCPOG00000015500	ENSCPOT00000015652.3	1.36e-08	2.45e-07	-0.34847	0.705767	-0.502736	0.502736
170924	ENSCPOG00000015119	ENSCPOT00000015266.3	1.36e-08	2.46e-07	0.495804	1.64182	0.715294	0.715294
81507	ENSCPOG00000026650	ENSCPOT00000022070.2	1.38e-08	2.5e-07	-0.153433	0.857758	-0.221357	0.221357
315866	ENSCPOG00000020606	ENSCPOT00000019768.2	1.4e-08	2.52e-07	-0.468683	0.625826	-0.676167	0.676167
100361269	ENSCPOG00000005735	ENSCPOT00000005797.3	1.41e-08	2.53e-07	0.271792	1.31231	0.392113	0.392113
85424	ENSCPOG00000004342	ENSCPOT00000004388.3	1.45e-08	2.6e-07	0.183909	1.20191	0.265324	0.265324
29144	ENSCPOG00000003259	ENSCPOT00000003302.3	1.46e-08	2.61e-07	-0.138383	0.870765	-0.199644	0.199644
108348076	ENSCPOG00000000932	ENSCPOT00000000938.3	1.47e-08	2.64e-07	-0.264514	0.767579	-0.381613	0.381613
299783	ENSCPOG00000014351	ENSCPOT00000014495.3	1.49e-08	2.67e-07	0.192386	1.21214	0.277554	0.277554
78971	ENSCPOG00000034907	ENSCPOT00000032363.1	1.49e-08	2.67e-07	0.2263	1.25395	0.326481	0.326481
301517	ENSCPOG00000001403	ENSCPOT00000038592.1	1.5e-08	2.69e-07	0.390013	1.477	0.56267	0.56267
85241	ENSCPOG00000002139	ENSCPOT00000002167.3	1.59e-08	2.83e-07	0.41602	1.51592	0.60019	0.60019
84488	ENSCPOG00000039374	ENSCPOT00000048486.1	1.61e-08	2.86e-07	-0.208624	0.8117	-0.300981	0.300981
171070	ENSCPOG00000012253	ENSCPOT00000046315.1	1.65e-08	2.93e-07	-0.213885	0.807441	-0.308571	0.308571
306817	ENSCPOG00000005308	ENSCPOT00000042327.1	1.65e-08	2.93e-07	0.285898	1.33096	0.412464	0.412464
252855	ENSCPOG00000015018	ENSCPOT00000015165.3	1.66e-08	2.95e-07	0.146339	1.15759	0.211123	0.211123
310695	ENSCPOG00000004317	ENSCPOT00000036323.1	1.68e-08	2.98e-07	-0.141165	0.868346	-0.203659	0.203659
63912	ENSCPOG00000010537	ENSCPOT00000010632.3	1.7e-08	3.01e-07	-0.377844	0.685338	-0.545113	0.545113
687827	ENSCPOG00000015528	ENSCPOT00000015680.3	1.72e-08	3.05e-07	0.804212	2.23494	1.16023	1.16023
64442	ENSCPOG00000035552	ENSCPOT00000037806.1	1.73e-08	3.06e-07	0.249002	1.28274	0.359234	0.359234
315496	ENSCPOG00000012477	ENSCPOT00000012596.3	1.75e-08	3.09e-07	0.275351	1.31699	0.397247	0.397247
171115	ENSCPOG00000008756	ENSCPOT00000008834.3	1.78e-08	3.14e-07	-0.239109	0.787329	-0.344962	0.344962
100910200	ENSCPOG00000038987	ENSCPOT00000032939.1	1.87e-08	3.3e-07	-0.226375	0.797419	-0.326591	0.326591
100364835	ENSCPOG00000038987	ENSCPOT00000032939.1	1.87e-08	3.3e-07	-0.226375	0.797419	-0.326591	0.326591
306945	ENSCPOG00000038987	ENSCPOT00000032939.1	1.87e-08	3.3e-07	-0.226375	0.797419	-0.326591	0.326591
684797	ENSCPOG00000038987	ENSCPOT00000032939.1	1.87e-08	3.3e-07	-0.226375	0.797419	-0.326591	0.326591
29254	ENSCPOG00000003056	ENSCPOT00000003097.3	1.88e-08	3.32e-07	-0.282404	0.753969	-0.407423	0.407423
499537	ENSCPOG00000003694	ENSCPOT00000003738.3	1.89e-08	3.33e-07	1.09215	2.98068	1.57564	1.57564
83726	ENSCPOG00000010698	ENSCPOT00000010795.3	1.9e-08	3.35e-07	0.203886	1.22616	0.294146	0.294146
378467	ENSCPOG00000036628	ENSCPOT00000040293.1	1.91e-08	3.36e-07	-0.255976	0.774161	-0.369295	0.369295
81709	ENSCPOG00000014297	ENSCPOT00000014439.3	1.93e-08	3.39e-07	0.398257	1.48923	0.574563	0.574563
362050	ENSCPOG00000002143	ENSCPOT00000002171.3	1.94e-08	3.4e-07	0.705115	2.02408	1.01727	1.01727
497929	ENSCPOG00000034574	ENSCPOT00000034588.1	1.97e-08	3.45e-07	-0.397843	0.671768	-0.573966	0.573966
293938	ENSCPOG00000039806	ENSCPOT00000031125.1	1.98e-08	3.47e-07	-0.210654	0.810054	-0.30391	0.30391
682445	ENSCPOG00000011980	ENSCPOT00000031401.1	1.99e-08	3.48e-07	0.286976	1.33239	0.414018	0.414018
311182	ENSCPOG00000005289	ENSCPOT00000005346.3	2.01e-08	3.51e-07	0.249897	1.28389	0.360526	0.360526
140938	ENSCPOG00000022571	ENSCPOT00000020000.2	2.05e-08	3.57e-07	0.582922	1.79127	0.840979	0.840979
117023	ENSCPOG00000033558	ENSCPOT00000043951.1	2.06e-08	3.59e-07	-0.525181	0.591449	-0.757675	0.757675
171052	ENSCPOG00000000221	ENSCPOT00000000224.3	2.07e-08	3.6e-07	0.754607	2.12677	1.08867	1.08867
114860	ENSCPOG00000031845	ENSCPOT00000046171.1	2.09e-08	3.63e-07	0.312576	1.36694	0.450953	0.450953
114200	ENSCPOG00000021271	ENSCPOT00000021378.2	2.12e-08	3.69e-07	-0.280456	0.755439	-0.404613	0.404613
25306	ENSCPOG00000002175	ENSCPOT00000002203.3	2.14e-08	3.71e-07	0.193868	1.21394	0.279692	0.279692
315165	ENSCPOG00000021759	ENSCPOT00000024756.2	2.14e-08	3.72e-07	-0.179846	0.835399	-0.259463	0.259463
292085	ENSCPOG00000010389	ENSCPOT00000010483.3	2.16e-08	3.74e-07	0.218883	1.24469	0.315781	0.315781
116655	ENSCPOG00000015182	ENSCPOT00000015329.3	2.16e-08	3.74e-07	0.213328	1.23779	0.307767	0.307767
102553842	ENSCPOG00000019766	ENSCPOT00000021661.2	2.17e-08	3.75e-07	-0.504969	0.603525	-0.728516	0.728516
24460	ENSCPOG00000039628	ENSCPOT00000040267.1	2.19e-08	3.77e-07	-0.291947	0.746808	-0.421191	0.421191
305073	ENSCPOG00000014965	ENSCPOT00000015111.3	2.19e-08	3.78e-07	0.833064	2.30036	1.20186	1.20186
287443	ENSCPOG00000009885	ENSCPOT00000009974.3	2.2e-08	3.78e-07	-0.224821	0.798659	-0.324349	0.324349
301618	ENSCPOG00000006285	ENSCPOT00000006350.3	2.21e-08	3.8e-07	-0.176657	0.838067	-0.254862	0.254862
302934	ENSCPOG00000011608	ENSCPOT00000011720.3	2.24e-08	3.84e-07	-0.593338	0.55248	-0.856005	0.856005
192362	ENSCPOG00000008204	ENSCPOT00000008279.3	2.24e-08	3.85e-07	-0.289812	0.748404	-0.41811	0.41811
311621	ENSCPOG00000030209	ENSCPOT00000037956.1	2.26e-08	3.87e-07	-0.174401	0.83996	-0.251608	0.251608
171040	ENSCPOG00000009123	ENSCPOT00000009206.3	2.33e-08	3.98e-07	0.194451	1.21464	0.280533	0.280533
116467	ENSCPOG00000010562	ENSCPOT00000010657.3	2.35e-08	4.02e-07	-0.431311	0.649657	-0.62225	0.62225
494346	ENSCPOG00000030079	ENSCPOT00000034722.1	2.47e-08	4.21e-07	0.169503	1.18472	0.244541	0.244541
59294	ENSCPOG00000003988	ENSCPOT00000004032.3	2.48e-08	4.23e-07	0.325453	1.38466	0.469529	0.469529
307396	ENSCPOG00000024170	ENSCPOT00000021112.2	2.48e-08	4.23e-07	-0.414908	0.660401	-0.598586	0.598586
361450	ENSCPOG00000004092	ENSCPOT00000004137.3	2.49e-08	4.24e-07	0.205763	1.22846	0.296853	0.296853
690512	ENSCPOG00000002562	ENSCPOT00000034393.1	2.51e-08	4.27e-07	0.284335	1.32888	0.410208	0.410208
287424	ENSCPOG00000012900	ENSCPOT00000013025.3	2.52e-08	4.28e-07	-0.293122	0.745931	-0.422886	0.422886
83498	ENSCPOG00000025972	ENSCPOT00000025127.2	2.54e-08	4.31e-07	0.181948	1.19955	0.262495	0.262495
295326	ENSCPOG00000009511	ENSCPOT00000038548.1	2.57e-08	4.36e-07	-0.428629	0.651401	-0.618381	0.618381
362409	ENSCPOG00000014854	ENSCPOT00000014999.3	2.58e-08	4.37e-07	-0.194334	0.823383	-0.280365	0.280365
303584	ENSCPOG00000011348	ENSCPOT00000044335.1	2.9e-08	4.91e-07	0.171054	1.18655	0.246778	0.246778
306505	ENSCPOG00000001023	ENSCPOT00000001031.3	2.94e-08	4.96e-07	-0.218259	0.803917	-0.314881	0.314881
287642	ENSCPOG00000003757	ENSCPOT00000003801.3	2.96e-08	5e-07	-0.173714	0.840537	-0.250616	0.250616
304670	ENSCPOG00000007033	ENSCPOT00000045132.1	2.99e-08	5.04e-07	0.177109	1.19376	0.255514	0.255514
116552	ENSCPOG00000020909	ENSCPOT00000026390.2	3e-08	5.06e-07	-0.176092	0.838541	-0.254047	0.254047
29348	ENSCPOG00000035241	ENSCPOT00000033298.1	3.2e-08	5.38e-07	0.556786	1.74506	0.803273	0.803273
306722	ENSCPOG00000000987	ENSCPOT00000000994.3	3.2e-08	5.38e-07	0.220979	1.2473	0.318806	0.318806
360621	ENSCPOG00000010305	ENSCPOT00000010399.3	3.27e-08	5.49e-07	0.7635	2.14577	1.1015	1.1015
65042	ENSCPOG00000000955	ENSCPOT00000045725.1	3.28e-08	5.5e-07	-0.15181	0.859152	-0.219015	0.219015
685781	ENSCPOG00000009721	ENSCPOT00000009808.3	3.3e-08	5.53e-07	-0.233174	0.792016	-0.336399	0.336399
367242	ENSCPOG00000030218	ENSCPOT00000044340.1	3.35e-08	5.6e-07	-0.142942	0.866804	-0.206222	0.206222
140808	ENSCPOG00000035608	ENSCPOT00000031963.1	3.38e-08	5.65e-07	0.286	1.33109	0.412611	0.412611
498398	ENSCPOG00000039922	ENSCPOT00000039734.1	3.38e-08	5.65e-07	-0.475744	0.621422	-0.686354	0.686354
288583	ENSCPOG00000002777	ENSCPOT00000002812.3	3.41e-08	5.69e-07	-0.239422	0.787083	-0.345413	0.345413
306283	ENSCPOG00000002522	ENSCPOT00000002556.3	3.6e-08	6e-07	0.141269	1.15173	0.203808	0.203808
25240	ENSCPOG00000011393	ENSCPOT00000011499.3	3.64e-08	6.06e-07	0.661175	1.93707	0.953873	0.953873
259241	ENSCPOG00000004574	ENSCPOT00000004623.3	3.82e-08	6.35e-07	0.210017	1.2337	0.302991	0.302991
246326	ENSCPOG00000004959	ENSCPOT00000005013.3	3.9e-08	6.49e-07	-0.224352	0.799034	-0.323672	0.323672
300328	ENSCPOG00000030678	ENSCPOT00000036384.1	3.92e-08	6.5e-07	0.174612	1.19078	0.251912	0.251912
59102	ENSCPOG00000008766	ENSCPOT00000008844.3	3.92e-08	6.51e-07	0.268535	1.30805	0.387414	0.387414
246097	ENSCPOG00000040596	ENSCPOT00000048173.1	3.99e-08	6.62e-07	-0.162844	0.849724	-0.234935	0.234935
360722	ENSCPOG00000009168	ENSCPOT00000009251.3	4.08e-08	6.75e-07	-0.195525	0.822403	-0.282082	0.282082
299145	ENSCPOG00000038888	ENSCPOT00000040964.1	4.14e-08	6.84e-07	-0.290586	0.747825	-0.419227	0.419227
310074	ENSCPOG00000011483	ENSCPOT00000037721.1	4.17e-08	6.89e-07	1.07701	2.93588	1.55379	1.55379
366608	ENSCPOG00000012432	ENSCPOT00000045910.1	4.43e-08	7.31e-07	4.43836	84.6362	6.4032	6.4032
79252	ENSCPOG00000035904	ENSCPOT00000034898.1	4.43e-08	7.31e-07	0.138235	1.14825	0.199432	0.199432
303356	ENSCPOG00000000153	ENSCPOT00000000154.3	4.53e-08	7.46e-07	-0.207597	0.812534	-0.299499	0.299499
24680	ENSCPOG00000014901	ENSCPOT00000015046.3	4.6e-08	7.56e-07	-0.256576	0.773697	-0.37016	0.37016
305178	ENSCPOG00000015619	ENSCPOT00000015772.3	4.61e-08	7.56e-07	0.225842	1.25338	0.325821	0.325821
29567	ENSCPOG00000034239	ENSCPOT00000044841.1	4.71e-08	7.72e-07	0.267062	1.30612	0.38529	0.38529
313717	ENSCPOG00000010014	ENSCPOT00000037765.1	4.97e-08	8.13e-07	-0.184249	0.831729	-0.265815	0.265815
691074	ENSCPOG00000038253	ENSCPOT00000038077.1	4.99e-08	8.16e-07	0.257562	1.29377	0.371583	0.371583
499322	ENSCPOG00000038253	ENSCPOT00000038077.1	4.99e-08	8.16e-07	0.257562	1.29377	0.371583	0.371583
266758	ENSCPOG00000011924	ENSCPOT00000012039.2	5.01e-08	8.19e-07	0.182929	1.20073	0.263911	0.263911
499991	ENSCPOG00000010556	ENSCPOT00000010651.3	5.02e-08	8.19e-07	-0.51059	0.600141	-0.736625	0.736625
362361	ENSCPOG00000036630	ENSCPOT00000046978.1	5.06e-08	8.25e-07	0.163532	1.17766	0.235927	0.235927
360747	ENSCPOG00000007548	ENSCPOT00000007621.3	5.06e-08	8.25e-07	-0.336486	0.714276	-0.485447	0.485447
291340	ENSCPOG00000007548	ENSCPOT00000007621.3	5.06e-08	8.25e-07	-0.336486	0.714276	-0.485447	0.485447
290842	ENSCPOG00000009211	ENSCPOT00000009296.3	5.08e-08	8.26e-07	1.02112	2.77631	1.47317	1.47317
25524	ENSCPOG00000001764	ENSCPOT00000001785.3	5.17e-08	8.41e-07	0.158027	1.1712	0.227985	0.227985
300967	ENSCPOG00000027319	ENSCPOT00000025979.2	5.34e-08	8.68e-07	0.338373	1.40266	0.48817	0.48817
289054	ENSCPOG00000004603	ENSCPOT00000022758.2	5.47e-08	8.88e-07	0.683359	1.98052	0.985878	0.985878
366138	ENSCPOG00000035009	ENSCPOT00000032102.1	5.48e-08	8.89e-07	-0.188125	0.828511	-0.271407	0.271407
288227	ENSCPOG00000007403	ENSCPOT00000007475.3	5.61e-08	9.09e-07	-0.219673	0.802781	-0.316922	0.316922
100361931	ENSCPOG00000004500	ENSCPOT00000004549.3	5.65e-08	9.14e-07	-0.388751	0.677903	-0.560849	0.560849
686753	ENSCPOG00000006697	ENSCPOT00000042842.1	5.66e-08	9.15e-07	-0.585135	0.557031	-0.844171	0.844171
305895	ENSCPOG00000004102	ENSCPOT00000004147.3	5.73e-08	9.26e-07	0.195584	1.21602	0.282167	0.282167
679712	ENSCPOG00000010584	ENSCPOT00000043739.1	5.83e-08	9.41e-07	0.185244	1.20351	0.267251	0.267251
311352	ENSCPOG00000040661	ENSCPOT00000038090.1	5.94e-08	9.58e-07	0.239394	1.27048	0.345373	0.345373
25521	ENSCPOG00000012993	ENSCPOT00000013119.3	5.95e-08	9.58e-07	-0.35944	0.698067	-0.518562	0.518562
100294508	ENSCPOG00000008350	ENSCPOT00000035666.1	6.01e-08	9.67e-07	0.219848	1.24589	0.317174	0.317174
83711	ENSCPOG00000031115	ENSCPOT00000036833.1	6.07e-08	9.77e-07	-0.471455	0.624094	-0.680165	0.680165
289486	ENSCPOG00000012831	ENSCPOT00000012956.3	6.15e-08	9.88e-07	-0.341162	0.710944	-0.492192	0.492192
367056	ENSCPOG00000037998	ENSCPOT00000035715.1	6.18e-08	9.91e-07	0.420619	1.5229	0.606825	0.606825
365355	ENSCPOG00000033943	ENSCPOT00000040180.1	6.2e-08	9.94e-07	0.133227	1.14251	0.192206	0.192206
366031	ENSCPOG00000010074	ENSCPOT00000010165.3	6.26e-08	1e-06	-0.263947	0.768014	-0.380796	0.380796
140581	ENSCPOG00000024891	ENSCPOT00000019471.2	6.34e-08	1.01e-06	-0.215939	0.805785	-0.311533	0.311533
84407	ENSCPOG00000040767	ENSCPOT00000026449.2	6.37e-08	1.02e-06	0.14132	1.15179	0.203881	0.203881
363081	ENSCPOG00000004519	ENSCPOT00000004568.3	6.4e-08	1.02e-06	-0.265851	0.766553	-0.383543	0.383543
287525	ENSCPOG00000006737	ENSCPOT00000006806.3	6.46e-08	1.03e-06	-0.174841	0.839591	-0.252242	0.252242
300228	ENSCPOG00000000521	ENSCPOT00000000526.3	6.48e-08	1.03e-06	-0.140731	0.868723	-0.203032	0.203032
24472	ENSCPOG00000000974	ENSCPOT00000000980.3	6.58e-08	1.05e-06	0.352961	1.42328	0.509216	0.509216
252898	ENSCPOG00000006721	ENSCPOT00000006790.3	6.65e-08	1.06e-06	0.301796	1.35229	0.4354	0.4354
500084	ENSCPOG00000011312	ENSCPOT00000045567.1	6.82e-08	1.08e-06	0.242533	1.27447	0.349901	0.349901
24786	ENSCPOG00000014223	ENSCPOT00000014365.3	7.23e-08	1.15e-06	0.172382	1.18813	0.248695	0.248695
171503	ENSCPOG00000008785	ENSCPOT00000008863.3	7.67e-08	1.22e-06	-0.168067	0.845297	-0.242469	0.242469
29678	ENSCPOG00000020882	ENSCPOT00000020967.2	8.1e-08	1.28e-06	0.156736	1.16969	0.226122	0.226122
304127	ENSCPOG00000008737	ENSCPOT00000008815.3	8.36e-08	1.32e-06	0.193546	1.21355	0.279228	0.279228
84348	ENSCPOG00000014142	ENSCPOT00000014284.3	8.44e-08	1.33e-06	-0.129849	0.878228	-0.187333	0.187333
25696	ENSCPOG00000007685	ENSCPOT00000031487.1	8.58e-08	1.35e-06	-0.227099	0.796842	-0.327635	0.327635
294422	ENSCPOG00000014059	ENSCPOT00000014201.3	8.63e-08	1.36e-06	0.298774	1.34821	0.43104	0.43104
361368	ENSCPOG00000014769	ENSCPOT00000014914.3	8.89e-08	1.4e-06	-0.200509	0.818314	-0.289273	0.289273
116463	ENSCPOG00000039149	ENSCPOT00000031549.1	8.91e-08	1.4e-06	0.35265	1.42283	0.508767	0.508767
296972	ENSCPOG00000039149	ENSCPOT00000031549.1	8.91e-08	1.4e-06	0.35265	1.42283	0.508767	0.508767
286921	ENSCPOG00000039149	ENSCPOT00000031549.1	8.91e-08	1.4e-06	0.35265	1.42283	0.508767	0.508767
170917	ENSCPOG00000001296	ENSCPOT00000034282.1	9.01e-08	1.41e-06	-0.152768	0.858329	-0.220398	0.220398
81809	ENSCPOG00000007647	ENSCPOT00000040274.1	9.11e-08	1.43e-06	-0.134522	0.874134	-0.194074	0.194074
291577	ENSCPOG00000003868	ENSCPOT00000003912.3	9.21e-08	1.44e-06	-0.441109	0.643323	-0.636385	0.636385
117539	ENSCPOG00000030865	ENSCPOT00000036099.1	9.59e-08	1.5e-06	-0.515301	0.597321	-0.743422	0.743422
79125	ENSCPOG00000005272	ENSCPOT00000041579.1	9.91e-08	1.55e-06	-0.217024	0.804911	-0.3131	0.3131
296952	ENSCPOG00000025035	ENSCPOT00000004924.3	1e-07	1.56e-06	0.307893	1.36056	0.444196	0.444196
315714	ENSCPOG00000034972	ENSCPOT00000045846.1	1.01e-07	1.58e-06	-0.20869	0.811647	-0.301076	0.301076
294299	ENSCPOG00000005578	ENSCPOT00000005638.3	1.01e-07	1.58e-06	-0.215172	0.806403	-0.310427	0.310427
361601	ENSCPOG00000022314	ENSCPOT00000047111.1	1.04e-07	1.62e-06	-0.160911	0.851368	-0.232145	0.232145
367289	ENSCPOG00000001503	ENSCPOT00000001523.3	1.04e-07	1.62e-06	-0.292906	0.746092	-0.422575	0.422575
311598	ENSCPOG00000026951	ENSCPOT00000021756.2	1.06e-07	1.65e-06	0.631073	1.87963	0.910446	0.910446
299737	ENSCPOG00000013892	ENSCPOT00000014033.3	1.08e-07	1.68e-06	-0.129647	0.878405	-0.187041	0.187041
84599	ENSCPOG00000004567	ENSCPOT00000004616.3	1.09e-07	1.69e-06	-0.130135	0.877977	-0.187746	0.187746
117533	ENSCPOG00000011953	ENSCPOT00000012069.3	1.13e-07	1.75e-06	0.203768	1.22601	0.293975	0.293975
113893	ENSCPOG00000031197	ENSCPOT00000030974.1	1.14e-07	1.76e-06	-0.512372	0.599073	-0.739197	0.739197
25323	ENSCPOG00000032945	ENSCPOT00000044481.1	1.16e-07	1.79e-06	-0.310262	0.733255	-0.447613	0.447613
29691	ENSCPOG00000015102	ENSCPOT00000015249.3	1.16e-07	1.8e-06	0.374527	1.4543	0.540329	0.540329
24407	ENSCPOG00000018909	ENSCPOT00000019064.3	1.16e-07	1.8e-06	-0.313303	0.731028	-0.452001	0.452001
312331	ENSCPOG00000037483	ENSCPOT00000045873.1	1.17e-07	1.8e-06	-0.206357	0.813543	-0.29771	0.29771
499020	ENSCPOG00000001669	ENSCPOT00000036091.1	1.17e-07	1.81e-06	0.168818	1.1839	0.243553	0.243553
298012	ENSCPOG00000039346	ENSCPOT00000032616.1	1.18e-07	1.82e-06	0.131154	1.14014	0.189215	0.189215
311827	ENSCPOG00000008139	ENSCPOT00000008214.3	1.18e-07	1.82e-06	-0.585684	0.556725	-0.844963	0.844963
266686	ENSCPOG00000005758	ENSCPOT00000005820.3	1.21e-07	1.86e-06	-0.202934	0.816332	-0.292771	0.292771
302566	ENSCPOG00000034700	ENSCPOT00000031445.1	1.22e-07	1.87e-06	-0.171735	0.842203	-0.247761	0.247761
302711	ENSCPOG00000008086	ENSCPOT00000008161.3	1.27e-07	1.94e-06	-0.155437	0.856041	-0.224248	0.224248
292793	ENSCPOG00000030769	ENSCPOT00000042524.1	1.29e-07	1.98e-06	0.945375	2.57378	1.36389	1.36389
25339	ENSCPOG00000038902	ENSCPOT00000045222.1	1.31e-07	2e-06	-0.852462	0.426364	-1.22984	1.22984
312711	ENSCPOG00000000349	ENSCPOT00000000352.3	1.32e-07	2.03e-06	-0.42535	0.653541	-0.61365	0.61365
307740	ENSCPOG00000006564	ENSCPOT00000006630.3	1.35e-07	2.07e-06	0.195678	1.21614	0.282304	0.282304
60567	ENSCPOG00000006918	ENSCPOT00000006987.3	1.38e-07	2.1e-06	-0.374843	0.687398	-0.540783	0.540783
315346	ENSCPOG00000007748	ENSCPOT00000007822.3	1.4e-07	2.14e-06	0.128342	1.13694	0.185159	0.185159
360904	ENSCPOG00000013790	ENSCPOT00000013930.3	1.42e-07	2.17e-06	-0.171195	0.842657	-0.246982	0.246982
308444	ENSCPOG00000008093	ENSCPOT00000008168.3	1.44e-07	2.19e-06	-0.16408	0.848674	-0.236718	0.236718
303689	ENSCPOG00000012196	ENSCPOT00000012312.3	1.46e-07	2.22e-06	0.139889	1.15015	0.201818	0.201818
293953	ENSCPOG00000007004	ENSCPOT00000007073.3	1.46e-07	2.22e-06	0.195602	1.21604	0.282194	0.282194
308463	ENSCPOG00000015417	ENSCPOT00000015568.3	1.54e-07	2.34e-06	-0.266795	0.76583	-0.384903	0.384903
246302	ENSCPOG00000002629	ENSCPOT00000002663.3	1.55e-07	2.36e-06	0.132654	1.14185	0.191379	0.191379
315259	ENSCPOG00000005579	ENSCPOT00000005639.3	1.59e-07	2.41e-06	-0.149893	0.8608	-0.216249	0.216249
687615	ENSCPOG00000027056	ENSCPOT00000026356.2	1.6e-07	2.43e-06	-0.566932	0.567263	-0.817911	0.817911
361527	ENSCPOG00000009558	ENSCPOT00000009644.3	1.62e-07	2.45e-06	-0.18659	0.829784	-0.269192	0.269192
246298	ENSCPOG00000022640	ENSCPOT00000027175.2	1.65e-07	2.5e-06	-0.32281	0.724111	-0.465717	0.465717
246233	ENSCPOG00000011720	ENSCPOT00000011834.3	1.67e-07	2.53e-06	-0.416031	0.65966	-0.600206	0.600206
363024	ENSCPOG00000013720	ENSCPOT00000039298.1	1.69e-07	2.56e-06	-0.162728	0.849822	-0.234767	0.234767
287772	ENSCPOG00000004023	ENSCPOT00000004067.3	1.78e-07	2.68e-06	0.286655	1.33197	0.413556	0.413556
311551	ENSCPOG00000003260	ENSCPOT00000003303.3	1.87e-07	2.81e-06	-0.278187	0.757155	-0.40134	0.40134
171369	ENSCPOG00000030207	ENSCPOT00000043651.1	1.9e-07	2.87e-06	-0.263655	0.768238	-0.380374	0.380374
315121	ENSCPOG00000040019	ENSCPOT00000047217.1	1.96e-07	2.95e-06	-0.174529	0.839852	-0.251793	0.251793
502317	ENSCPOG00000006702	ENSCPOT00000006770.3	1.96e-07	2.95e-06	-0.199026	0.819528	-0.287134	0.287134
500105	ENSCPOG00000001691	ENSCPOT00000045412.1	2.01e-07	3.02e-06	0.562097	1.75435	0.810934	0.810934
102552895	ENSCPOG00000010702	ENSCPOT00000010799.3	2.05e-07	3.07e-06	-0.402922	0.668364	-0.581294	0.581294
25541	ENSCPOG00000010702	ENSCPOT00000010799.3	2.05e-07	3.07e-06	-0.402922	0.668364	-0.581294	0.581294
690899	ENSCPOG00000003100	ENSCPOT00000003143.3	2.07e-07	3.1e-06	-0.192915	0.824552	-0.278318	0.278318
24791	ENSCPOG00000025242	ENSCPOT00000023141.2	2.09e-07	3.13e-06	-0.178788	0.836283	-0.257936	0.257936
29466	ENSCPOG00000036640	ENSCPOT00000040093.1	2.09e-07	3.13e-06	-0.185835	0.830411	-0.268103	0.268103
120101547	ENSCPOG00000039055	ENSCPOT00000039172.1	2.1e-07	3.14e-06	0.575625	1.77824	0.830452	0.830452
315039	ENSCPOG00000020572	ENSCPOT00000021038.2	2.14e-07	3.19e-06	-0.448831	0.638374	-0.647526	0.647526
315911	ENSCPOG00000001860	ENSCPOT00000034801.1	2.16e-07	3.22e-06	0.420553	1.5228	0.606729	0.606729
365037	ENSCPOG00000001861	ENSCPOT00000001882.3	2.19e-07	3.26e-06	0.21455	1.2393	0.30953	0.30953
81750	ENSCPOG00000000725	ENSCPOT00000000730.3	2.19e-07	3.26e-06	-0.147676	0.862711	-0.213051	0.213051
171049	ENSCPOG00000012539	ENSCPOT00000012659.3	2.21e-07	3.3e-06	-0.15436	0.856964	-0.222694	0.222694
291450	ENSCPOG00000013120	ENSCPOT00000030878.1	2.22e-07	3.31e-06	-0.234921	0.790633	-0.33892	0.33892
293016	ENSCPOG00000004237	ENSCPOT00000004282.3	2.25e-07	3.34e-06	0.314785	1.36996	0.454138	0.454138
362178	ENSCPOG00000005545	ENSCPOT00000035292.1	2.3e-07	3.42e-06	0.204947	1.22746	0.295677	0.295677
24591	ENSCPOG00000014780	ENSCPOT00000014925.3	2.34e-07	3.47e-06	-0.277294	0.757832	-0.400051	0.400051
313843	ENSCPOG00000006536	ENSCPOT00000006602.3	2.4e-07	3.56e-06	0.401893	1.49465	0.57981	0.57981
360588	ENSCPOG00000011648	ENSCPOT00000011760.3	2.45e-07	3.63e-06	0.911557	2.48819	1.3151	1.3151
501886	ENSCPOG00000035194	ENSCPOT00000037586.1	2.47e-07	3.65e-06	0.159847	1.17333	0.230611	0.230611
120094308	ENSCPOG00000035194	ENSCPOT00000037586.1	2.47e-07	3.65e-06	0.159847	1.17333	0.230611	0.230611
100361934	ENSCPOG00000035194	ENSCPOT00000037586.1	2.47e-07	3.65e-06	0.159847	1.17333	0.230611	0.230611
288088	ENSCPOG00000035194	ENSCPOT00000037586.1	2.47e-07	3.65e-06	0.159847	1.17333	0.230611	0.230611
103691107	ENSCPOG00000035194	ENSCPOT00000037586.1	2.47e-07	3.65e-06	0.159847	1.17333	0.230611	0.230611
499131	ENSCPOG00000035194	ENSCPOT00000037586.1	2.47e-07	3.65e-06	0.159847	1.17333	0.230611	0.230611
360670	ENSCPOG00000005217	ENSCPOT00000005272.3	2.47e-07	3.65e-06	0.269766	1.30966	0.389191	0.389191
679875	ENSCPOG00000035142	ENSCPOT00000039396.1	2.51e-07	3.7e-06	-0.394709	0.673876	-0.569444	0.569444
306340	ENSCPOG00000006946	ENSCPOT00000007015.3	2.52e-07	3.71e-06	0.226883	1.25468	0.327323	0.327323
64315	ENSCPOG00000005866	ENSCPOT00000005929.3	2.53e-07	3.73e-06	-0.18819	0.828457	-0.2715	0.2715
295325	ENSCPOG00000002029	ENSCPOT00000046391.1	2.56e-07	3.77e-06	0.144017	1.1549	0.207773	0.207773
303991	ENSCPOG00000011368	ENSCPOT00000011474.3	2.58e-07	3.8e-06	-0.316738	0.728522	-0.456956	0.456956
192348	ENSCPOG00000001166	ENSCPOT00000001178.3	2.6e-07	3.82e-06	-0.270262	0.763179	-0.389906	0.389906
64300	ENSCPOG00000013111	ENSCPOT00000013238.3	2.61e-07	3.84e-06	0.211158	1.23511	0.304637	0.304637
192228	ENSCPOG00000012723	ENSCPOT00000012845.3	2.66e-07	3.9e-06	0.321272	1.37888	0.463498	0.463498
312641	ENSCPOG00000005717	ENSCPOT00000005779.3	2.69e-07	3.95e-06	0.4283	1.53465	0.617906	0.617906
171287	ENSCPOG00000003600	ENSCPOT00000003644.3	2.71e-07	3.97e-06	0.173366	1.1893	0.250115	0.250115
313482	ENSCPOG00000039722	ENSCPOT00000044387.1	2.77e-07	4.06e-06	0.595429	1.81381	0.859022	0.859022
685325	ENSCPOG00000031744	ENSCPOT00000033576.1	2.82e-07	4.13e-06	-0.4234	0.654817	-0.610837	0.610837
29704	ENSCPOG00000012000	ENSCPOT00000034280.1	2.87e-07	4.2e-06	-1.26438	0.282415	-1.82411	1.82411
498951	ENSCPOG00000039462	ENSCPOT00000036069.1	2.92e-07	4.27e-06	-0.182173	0.833457	-0.26282	0.26282
306183	ENSCPOG00000001169	ENSCPOT00000001181.3	2.96e-07	4.32e-06	-0.150146	0.860582	-0.216615	0.216615
170922	ENSCPOG00000012519	ENSCPOT00000012638.3	2.98e-07	4.34e-06	-0.158915	0.853069	-0.229266	0.229266
307296	ENSCPOG00000007196	ENSCPOT00000007268.3	3.02e-07	4.4e-06	0.232767	1.26209	0.335811	0.335811
81717	ENSCPOG00000008397	ENSCPOT00000032981.1	3.22e-07	4.68e-06	0.170846	1.18631	0.246478	0.246478
29692	ENSCPOG00000000191	ENSCPOT00000000194.3	3.38e-07	4.91e-06	0.468482	1.59757	0.675877	0.675877
245963	ENSCPOG00000033928	ENSCPOT00000031753.1	3.39e-07	4.92e-06	-0.412069	0.662279	-0.59449	0.59449
685080	ENSCPOG00000009373	ENSCPOT00000009458.3	3.4e-07	4.93e-06	-0.191061	0.826083	-0.275642	0.275642
313211	ENSCPOG00000009373	ENSCPOT00000009458.3	3.4e-07	4.93e-06	-0.191061	0.826083	-0.275642	0.275642
24246	ENSCPOG00000004133	ENSCPOT00000038956.1	3.4e-07	4.93e-06	0.201422	1.22314	0.290591	0.290591
361650	ENSCPOG00000024308	ENSCPOT00000028288.2	3.41e-07	4.94e-06	0.281878	1.32562	0.406664	0.406664
362924	ENSCPOG00000031849	ENSCPOT00000045071.1	3.48e-07	5.03e-06	0.15463	1.16723	0.223084	0.223084
54323	ENSCPOG00000021539	ENSCPOT00000027388.2	3.48e-07	5.03e-06	0.757253	2.13241	1.09249	1.09249
25414	ENSCPOG00000014590	ENSCPOT00000045689.1	3.52e-07	5.08e-06	-0.138127	0.870988	-0.199275	0.199275
290556	ENSCPOG00000000282	ENSCPOT00000000285.3	3.55e-07	5.12e-06	0.151101	1.16311	0.217993	0.217993
113906	ENSCPOG00000024598	ENSCPOT00000034833.1	3.62e-07	5.22e-06	0.594015	1.81125	0.856982	0.856982
305851	ENSCPOG00000002534	ENSCPOT00000002568.3	3.72e-07	5.35e-06	0.147089	1.15846	0.212205	0.212205
313494	ENSCPOG00000000403	ENSCPOT00000039504.1	3.79e-07	5.45e-06	-0.134104	0.874499	-0.193471	0.193471
295284	ENSCPOG00000022453	ENSCPOT00000042295.1	3.98e-07	5.72e-06	0.171892	1.18755	0.247988	0.247988
295062	ENSCPOG00000037193	ENSCPOT00000035871.1	3.99e-07	5.72e-06	0.130447	1.13934	0.188195	0.188195
313783	ENSCPOG00000025030	ENSCPOT00000020666.2	4.05e-07	5.81e-06	-0.279445	0.756203	-0.403155	0.403155
295088	ENSCPOG00000011574	ENSCPOT00000011685.3	4.1e-07	5.87e-06	-0.157483	0.854291	-0.2272	0.2272
29392	ENSCPOG00000012754	ENSCPOT00000012877.3	4.1e-07	5.87e-06	-0.146434	0.863782	-0.21126	0.21126
306506	ENSCPOG00000021826	ENSCPOT00000041436.1	4.13e-07	5.91e-06	-0.370181	0.690609	-0.534059	0.534059
25438	ENSCPOG00000013139	ENSCPOT00000013266.3	4.15e-07	5.94e-06	-0.191164	0.825997	-0.275792	0.275792
170900	ENSCPOG00000008019	ENSCPOT00000008094.3	4.24e-07	6.06e-06	0.167169	1.18195	0.241174	0.241174
366595	ENSCPOG00000039315	ENSCPOT00000039353.1	4.25e-07	6.07e-06	0.136594	1.14636	0.197064	0.197064
25681	ENSCPOG00000009416	ENSCPOT00000009501.3	4.37e-07	6.23e-06	0.287454	1.33303	0.414708	0.414708
300443	ENSCPOG00000005664	ENSCPOT00000005725.3	4.46e-07	6.35e-06	-0.285158	0.751895	-0.411396	0.411396
311051	ENSCPOG00000004172	ENSCPOT00000004220.3	4.46e-07	6.35e-06	-0.301159	0.73996	-0.434481	0.434481
140583	ENSCPOG00000026175	ENSCPOT00000021421.2	4.55e-07	6.46e-06	0.37789	1.4592	0.545179	0.545179
287805	ENSCPOG00000026531	ENSCPOT00000020701.2	4.57e-07	6.48e-06	0.185727	1.20409	0.267947	0.267947
78965	ENSCPOG00000032571	ENSCPOT00000031836.1	4.63e-07	6.57e-06	0.164556	1.17887	0.237404	0.237404
500221	ENSCPOG00000031202	ENSCPOT00000045148.1	4.65e-07	6.6e-06	-0.1485	0.862	-0.21424	0.21424
362697	ENSCPOG00000009740	ENSCPOT00000009827.3	4.66e-07	6.6e-06	-0.182748	0.832978	-0.263649	0.263649
361626	ENSCPOG00000033961	ENSCPOT00000042900.1	4.74e-07	6.71e-06	0.179643	1.19679	0.259171	0.259171
315427	ENSCPOG00000019467	ENSCPOT00000019490.2	4.86e-07	6.88e-06	0.421754	1.52463	0.608462	0.608462
81675	ENSCPOG00000001482	ENSCPOT00000001501.3	4.96e-07	7.01e-06	-0.122666	0.884559	-0.176969	0.176969
307989	ENSCPOG00000011975	ENSCPOT00000040429.1	4.97e-07	7.02e-06	-0.353902	0.701944	-0.510572	0.510572
499914	ENSCPOG00000000260	ENSCPOT00000000263.3	4.99e-07	7.03e-06	0.431232	1.53915	0.622136	0.622136
120095693	ENSCPOG00000038826	ENSCPOT00000045835.1	5.11e-07	7.21e-06	0.134321	1.14376	0.193785	0.193785
314386	ENSCPOG00000033763	ENSCPOT00000031707.1	5.14e-07	7.24e-06	0.225296	1.25269	0.325034	0.325034
309762	ENSCPOG00000026598	ENSCPOT00000023470.2	5.15e-07	7.24e-06	0.829665	2.29255	1.19695	1.19695
361836	ENSCPOG00000026598	ENSCPOT00000023470.2	5.15e-07	7.24e-06	0.829665	2.29255	1.19695	1.19695
498630	ENSCPOG00000002473	ENSCPOT00000002506.3	5.15e-07	7.24e-06	-0.215352	0.806258	-0.310687	0.310687
316455	ENSCPOG00000004119	ENSCPOT00000040000.1	5.16e-07	7.25e-06	0.36171	1.43578	0.521838	0.521838
360627	ENSCPOG00000020998	ENSCPOT00000046757.1	5.18e-07	7.27e-06	-0.213906	0.807424	-0.308601	0.308601
305441	ENSCPOG00000004747	ENSCPOT00000004798.3	5.18e-07	7.27e-06	-0.384669	0.680676	-0.554959	0.554959
25473	ENSCPOG00000009993	ENSCPOT00000010083.3	5.29e-07	7.42e-06	-0.131074	0.877153	-0.189099	0.189099
313022	ENSCPOG00000012359	ENSCPOT00000012477.3	5.32e-07	7.45e-06	0.275963	1.3178	0.398131	0.398131
313535	ENSCPOG00000013963	ENSCPOT00000014104.3	5.32e-07	7.45e-06	-0.20892	0.81146	-0.301408	0.301408
311055	ENSCPOG00000008679	ENSCPOT00000008757.3	5.68e-07	7.94e-06	-0.151908	0.859068	-0.219156	0.219156
293860	ENSCPOG00000002672	ENSCPOT00000035947.1	5.8e-07	8.09e-06	-0.173678	0.840567	-0.250565	0.250565
315663	ENSCPOG00000033722	ENSCPOT00000044953.1	5.81e-07	8.1e-06	-0.248215	0.780192	-0.358098	0.358098
314897	ENSCPOG00000011289	ENSCPOT00000011395.3	5.93e-07	8.27e-06	-0.233348	0.791878	-0.33665	0.33665
363520	ENSCPOG00000039151	ENSCPOT00000041530.1	5.96e-07	8.3e-06	-0.153078	0.858063	-0.220845	0.220845
361070	ENSCPOG00000004506	ENSCPOT00000004555.3	6.04e-07	8.41e-06	0.169578	1.1848	0.244649	0.244649
29340	ENSCPOG00000024627	ENSCPOT00000025453.2	6.17e-07	8.57e-06	0.240219	1.27153	0.346563	0.346563
100359595	ENSCPOG00000011302	ENSCPOT00000011408.3	6.19e-07	8.59e-06	-0.241787	0.785223	-0.348825	0.348825
306262	ENSCPOG00000024569	ENSCPOT00000021843.2	6.35e-07	8.79e-06	-0.381599	0.682769	-0.55053	0.55053
24770	ENSCPOG00000013468	ENSCPOT00000013601.3	6.35e-07	8.79e-06	-0.268507	0.76452	-0.387373	0.387373
25423	ENSCPOG00000014848	ENSCPOT00000014993.3	6.42e-07	8.89e-06	0.225519	1.25297	0.325355	0.325355
361598	ENSCPOG00000013983	ENSCPOT00000014124.3	6.43e-07	8.89e-06	0.119664	1.12712	0.172638	0.172638
689065	ENSCPOG00000025117	ENSCPOT00000025022.2	6.46e-07	8.92e-06	1.08605	2.96254	1.56684	1.56684
25390	ENSCPOG00000003739	ENSCPOT00000003783.3	6.47e-07	8.92e-06	0.145467	1.15658	0.209865	0.209865
296616	ENSCPOG00000007664	ENSCPOT00000007737.3	6.69e-07	9.23e-06	-0.262559	0.769081	-0.378793	0.378793
290364	ENSCPOG00000039088	ENSCPOT00000043341.1	6.91e-07	9.52e-06	-0.161387	0.850962	-0.232833	0.232833
103694176	ENSCPOG00000002588	ENSCPOT00000002622.3	7.03e-07	9.67e-06	0.136022	1.14571	0.196238	0.196238
63868	ENSCPOG00000002588	ENSCPOT00000002622.3	7.03e-07	9.67e-06	0.136022	1.14571	0.196238	0.196238
316085	ENSCPOG00000008015	ENSCPOT00000047809.1	7.16e-07	9.85e-06	-0.184799	0.831272	-0.266608	0.266608
100362453	ENSCPOG00000039543	ENSCPOT00000044805.1	7.27e-07	1e-05	0.126768	1.13515	0.182888	0.182888
24672	ENSCPOG00000039543	ENSCPOT00000044805.1	7.27e-07	1e-05	0.126768	1.13515	0.182888	0.182888
100911395	ENSCPOG00000013879	ENSCPOT00000014020.3	7.51e-07	1.03e-05	-0.47099	0.624384	-0.679495	0.679495
362564	ENSCPOG00000013879	ENSCPOT00000014020.3	7.51e-07	1.03e-05	-0.47099	0.624384	-0.679495	0.679495
362776	ENSCPOG00000000887	ENSCPOT00000000893.3	7.61e-07	1.04e-05	-0.200172	0.81859	-0.288787	0.288787
289625	ENSCPOG00000004539	ENSCPOT00000004588.3	7.7e-07	1.06e-05	-0.365541	0.693821	-0.527364	0.527364
117524	ENSCPOG00000014959	ENSCPOT00000015105.3	7.8e-07	1.07e-05	0.695295	2.0043	1.0031	1.0031
63865	ENSCPOG00000001216	ENSCPOT00000001230.3	8.06e-07	1.1e-05	-0.184047	0.831896	-0.265524	0.265524
360656	ENSCPOG00000033907	ENSCPOT00000048191.1	8.14e-07	1.11e-05	-0.148318	0.862157	-0.213977	0.213977
394266	ENSCPOG00000034192	ENSCPOT00000038918.1	8.44e-07	1.15e-05	0.194922	1.21522	0.281214	0.281214
313757	ENSCPOG00000006210	ENSCPOT00000006275.3	8.47e-07	1.16e-05	-0.171698	0.842234	-0.247707	0.247707
29758	ENSCPOG00000030630	ENSCPOT00000048387.1	8.73e-07	1.19e-05	-0.213051	0.808115	-0.307368	0.307368
114562	ENSCPOG00000031053	ENSCPOT00000046989.1	8.83e-07	1.2e-05	-0.172251	0.841767	-0.248506	0.248506
291130	ENSCPOG00000003524	ENSCPOT00000003568.3	8.86e-07	1.21e-05	-0.273881	0.760423	-0.395126	0.395126
25193	ENSCPOG00000025856	ENSCPOT00000044189.1	8.9e-07	1.21e-05	-0.143699	0.866149	-0.207313	0.207313
498741	ENSCPOG00000007959	ENSCPOT00000008034.3	9.02e-07	1.23e-05	0.276159	1.31806	0.398413	0.398413
114517	ENSCPOG00000008418	ENSCPOT00000033489.1	9.07e-07	1.23e-05	0.201002	1.22263	0.289985	0.289985
502674	ENSCPOG00000005573	ENSCPOT00000005633.3	9.2e-07	1.25e-05	-0.147002	0.863292	-0.212079	0.212079
308579	ENSCPOG00000015483	ENSCPOT00000015635.3	9.26e-07	1.26e-05	-0.270507	0.762993	-0.390259	0.390259
102548917	ENSCPOG00000032849	ENSCPOT00000033266.1	9.27e-07	1.26e-05	0.212497	1.23676	0.306568	0.306568
156275	ENSCPOG00000004187	ENSCPOT00000004232.3	9.39e-07	1.27e-05	-0.339215	0.71233	-0.489383	0.489383
252917	ENSCPOG00000015135	ENSCPOT00000015282.3	9.41e-07	1.27e-05	0.243841	1.27614	0.351788	0.351788
680409	ENSCPOG00000021534	ENSCPOT00000023106.2	9.42e-07	1.27e-05	-0.317168	0.728209	-0.457576	0.457576
362138	ENSCPOG00000012310	ENSCPOT00000042749.1	9.54e-07	1.29e-05	0.157623	1.17073	0.227402	0.227402
94201	ENSCPOG00000033131	ENSCPOT00000047194.1	9.63e-07	1.3e-05	0.133835	1.1432	0.193083	0.193083
314397	ENSCPOG00000037088	ENSCPOT00000034614.1	9.66e-07	1.3e-05	-0.160445	0.851765	-0.231473	0.231473
316732	ENSCPOG00000001596	ENSCPOT00000001617.3	9.72e-07	1.31e-05	0.213586	1.23811	0.308139	0.308139
308028	ENSCPOG00000001493	ENSCPOT00000001513.3	9.77e-07	1.32e-05	0.560384	1.75134	0.808463	0.808463
295490	ENSCPOG00000030941	ENSCPOT00000040972.1	9.78e-07	1.32e-05	0.267565	1.30678	0.386015	0.386015
170512	ENSCPOG00000038000	ENSCPOT00000036393.1	9.79e-07	1.32e-05	-0.249552	0.77915	-0.360027	0.360027
362993	ENSCPOG00000003220	ENSCPOT00000038632.1	1.02e-06	1.37e-05	-0.27368	0.760576	-0.394836	0.394836
310670	ENSCPOG00000011954	ENSCPOT00000012070.3	1.07e-06	1.43e-05	-0.342604	0.709919	-0.494273	0.494273
364823	ENSCPOG00000000789	ENSCPOT00000000794.3	1.07e-06	1.43e-05	0.38631	1.47154	0.557327	0.557327
311622	ENSCPOG00000013641	ENSCPOT00000044332.1	1.08e-06	1.45e-05	-0.229633	0.794825	-0.33129	0.33129
290637	ENSCPOG00000011059	ENSCPOT00000011161.3	1.09e-06	1.45e-05	-0.203966	0.81549	-0.294261	0.294261
24183	ENSCPOG00000005281	ENSCPOT00000005338.3	1.09e-06	1.45e-05	-0.228122	0.796027	-0.32911	0.32911
81516	ENSCPOG00000030295	ENSCPOT00000045671.1	1.1e-06	1.47e-05	-0.153382	0.857802	-0.221283	0.221283
360811	ENSCPOG00000013361	ENSCPOT00000045220.1	1.1e-06	1.47e-05	0.178833	1.19582	0.258002	0.258002
29432	ENSCPOG00000004177	ENSCPOT00000039397.1	1.11e-06	1.48e-05	0.12933	1.13807	0.186583	0.186583
64040	ENSCPOG00000015347	ENSCPOT00000015496.3	1.12e-06	1.49e-05	-0.164045	0.848704	-0.236667	0.236667
361341	ENSCPOG00000015287	ENSCPOT00000015436.3	1.13e-06	1.5e-05	0.495105	1.64067	0.714285	0.714285
298646	ENSCPOG00000030800	ENSCPOT00000036812.1	1.16e-06	1.54e-05	0.140446	1.15079	0.202621	0.202621
65161	ENSCPOG00000006659	ENSCPOT00000006725.3	1.18e-06	1.57e-05	-0.230777	0.793916	-0.332941	0.332941
362434	ENSCPOG00000008897	ENSCPOT00000008977.3	1.2e-06	1.59e-05	0.236288	1.26654	0.340891	0.340891
296306	ENSCPOG00000015692	ENSCPOT00000032961.1	1.22e-06	1.62e-05	-0.137706	0.871355	-0.198667	0.198667
364666	ENSCPOG00000008588	ENSCPOT00000008665.3	1.22e-06	1.62e-05	-0.401119	0.66957	-0.578693	0.578693
64020	ENSCPOG00000031444	ENSCPOT00000045037.1	1.22e-06	1.62e-05	0.289898	1.33629	0.418235	0.418235
315579	ENSCPOG00000002154	ENSCPOT00000047486.1	1.23e-06	1.63e-05	0.583335	1.792	0.841574	0.841574
100912416	ENSCPOG00000004675	ENSCPOT00000004724.3	1.23e-06	1.63e-05	0.27258	1.31335	0.39325	0.39325
288689	ENSCPOG00000012005	ENSCPOT00000012121.3	1.24e-06	1.64e-05	0.839989	2.31634	1.21185	1.21185
360840	ENSCPOG00000008917	ENSCPOT00000008997.3	1.25e-06	1.65e-05	-0.214161	0.807219	-0.308969	0.308969
306941	ENSCPOG00000012999	ENSCPOT00000039979.1	1.25e-06	1.65e-05	-0.305167	0.737	-0.440263	0.440263
117184	ENSCPOG00000021270	ENSCPOT00000025406.2	1.3e-06	1.71e-05	0.41071	1.50789	0.59253	0.59253
291983	ENSCPOG00000021270	ENSCPOT00000025406.2	1.3e-06	1.71e-05	0.41071	1.50789	0.59253	0.59253
682937	ENSCPOG00000010156	ENSCPOT00000032716.1	1.31e-06	1.73e-05	-0.248319	0.780111	-0.358248	0.358248
300679	ENSCPOG00000036539	ENSCPOT00000038433.1	1.32e-06	1.74e-05	-0.151754	0.859199	-0.218935	0.218935
501555	ENSCPOG00000015535	ENSCPOT00000015687.3	1.33e-06	1.74e-05	0.211531	1.23557	0.305174	0.305174
293947	ENSCPOG00000003798	ENSCPOT00000003842.3	1.34e-06	1.76e-05	-0.143741	0.866112	-0.207374	0.207374
291135	ENSCPOG00000019753	ENSCPOT00000026554.2	1.35e-06	1.77e-05	-0.341056	0.711019	-0.49204	0.49204
287177	ENSCPOG00000012183	ENSCPOT00000043193.1	1.35e-06	1.78e-05	-0.133257	0.875241	-0.192249	0.192249
365057	ENSCPOG00000004244	ENSCPOT00000040028.1	1.36e-06	1.78e-05	0.232002	1.26112	0.334709	0.334709
287534	ENSCPOG00000009354	ENSCPOT00000009439.3	1.36e-06	1.79e-05	-0.396116	0.672928	-0.571475	0.571475
282843	ENSCPOG00000001115	ENSCPOT00000001127.3	1.37e-06	1.79e-05	-0.169133	0.844397	-0.244007	0.244007
301113	ENSCPOG00000011096	ENSCPOT00000011199.3	1.38e-06	1.8e-05	-0.243152	0.784152	-0.350795	0.350795
170724	ENSCPOG00000020118	ENSCPOT00000026331.2	1.44e-06	1.89e-05	0.154065	1.16657	0.222269	0.222269
25443	ENSCPOG00000032932	ENSCPOT00000044760.1	1.47e-06	1.92e-05	-0.790359	0.453682	-1.14025	1.14025
78968	ENSCPOG00000002439	ENSCPOT00000002472.3	1.47e-06	1.92e-05	0.222035	1.24861	0.320328	0.320328
29751	ENSCPOG00000003490	ENSCPOT00000003534.3	1.51e-06	1.97e-05	-0.601581	0.547945	-0.867898	0.867898
309147	ENSCPOG00000021502	ENSCPOT00000023180.2	1.53e-06	1.99e-05	0.368289	1.44526	0.531328	0.531328
24242	ENSCPOG00000034591	ENSCPOT00000037477.1	1.53e-06	1.99e-05	0.11758	1.12477	0.169632	0.169632
100912447	ENSCPOG00000014420	ENSCPOT00000014565.3	1.53e-06	2e-05	-0.193748	0.823866	-0.279519	0.279519
79240	ENSCPOG00000003095	ENSCPOT00000003138.3	1.56e-06	2.03e-05	-0.50532	0.603312	-0.729023	0.729023
24832	ENSCPOG00000012275	ENSCPOT00000012391.3	1.58e-06	2.06e-05	-0.289328	0.748767	-0.417412	0.417412
679937	ENSCPOG00000034099	ENSCPOT00000047275.1	1.6e-06	2.08e-05	-0.388491	0.678079	-0.560475	0.560475
289231	ENSCPOG00000014923	ENSCPOT00000015069.3	1.63e-06	2.12e-05	-0.116573	0.889965	-0.168179	0.168179
25484	ENSCPOG00000002570	ENSCPOT00000002604.3	1.63e-06	2.12e-05	0.171784	1.18742	0.247832	0.247832
93662	ENSCPOG00000005235	ENSCPOT00000005290.3	1.66e-06	2.15e-05	-0.635232	0.529813	-0.916446	0.916446
303068	ENSCPOG00000007717	ENSCPOT00000007791.3	1.69e-06	2.2e-05	-0.194493	0.823252	-0.280594	0.280594
290994	ENSCPOG00000004035	ENSCPOT00000004079.3	1.77e-06	2.29e-05	-0.123086	0.884188	-0.177575	0.177575
246046	ENSCPOG00000015075	ENSCPOT00000015222.3	1.8e-06	2.33e-05	0.215795	1.24085	0.311327	0.311327
300857	ENSCPOG00000035296	ENSCPOT00000033866.1	1.84e-06	2.38e-05	0.117876	1.1251	0.170059	0.170059
498011	ENSCPOG00000011177	ENSCPOT00000011281.3	1.86e-06	2.4e-05	-0.26069	0.77052	-0.376096	0.376096
81536	ENSCPOG00000032209	ENSCPOT00000041486.1	1.87e-06	2.41e-05	0.27798	1.32046	0.401041	0.401041
29747	ENSCPOG00000036105	ENSCPOT00000047517.1	1.88e-06	2.43e-05	-0.446521	0.639851	-0.644193	0.644193
315447	ENSCPOG00000022614	ENSCPOT00000033559.1	1.89e-06	2.44e-05	0.200892	1.22249	0.289826	0.289826
313658	ENSCPOG00000008037	ENSCPOT00000045022.1	1.89e-06	2.44e-05	0.150329	1.16222	0.216879	0.216879
291180	ENSCPOG00000032481	ENSCPOT00000039324.1	1.92e-06	2.47e-05	0.132626	1.14182	0.191339	0.191339
24653	ENSCPOG00000003809	ENSCPOT00000003853.3	1.96e-06	2.52e-05	-0.147719	0.862674	-0.213113	0.213113
117515	ENSCPOG00000013687	ENSCPOT00000013826.3	1.99e-06	2.55e-05	0.145013	1.15605	0.20921	0.20921
170851	ENSCPOG00000003053	ENSCPOT00000003094.3	2.02e-06	2.59e-05	0.115445	1.12237	0.166552	0.166552
295549	ENSCPOG00000010555	ENSCPOT00000010650.3	2.03e-06	2.6e-05	-0.148558	0.86195	-0.214324	0.214324
170923	ENSCPOG00000012843	ENSCPOT00000012968.3	2.05e-06	2.62e-05	0.221775	1.24829	0.319954	0.319954
315126	ENSCPOG00000001128	ENSCPOT00000001140.3	2.11e-06	2.7e-05	-0.156193	0.855394	-0.225339	0.225339
288242	ENSCPOG00000006333	ENSCPOT00000006398.3	2.14e-06	2.74e-05	0.694923	2.00356	1.00256	1.00256
294804	ENSCPOG00000009276	ENSCPOT00000046850.1	2.15e-06	2.75e-05	-0.174232	0.840102	-0.251364	0.251364
25460	ENSCPOG00000000878	ENSCPOT00000000884.3	2.15e-06	2.75e-05	0.198149	1.21914	0.285868	0.285868
84410	ENSCPOG00000001346	ENSCPOT00000001365.3	2.17e-06	2.77e-05	0.43623	1.54686	0.629347	0.629347
361195	ENSCPOG00000005956	ENSCPOT00000006019.3	2.2e-06	2.81e-05	-0.136947	0.872016	-0.197573	0.197573
683460	ENSCPOG00000037057	ENSCPOT00000043531.1	2.21e-06	2.81e-05	-0.215113	0.80645	-0.310342	0.310342
362219	ENSCPOG00000008966	ENSCPOT00000009048.3	2.25e-06	2.86e-05	0.190322	1.20964	0.274577	0.274577
309871	ENSCPOG00000014064	ENSCPOT00000035051.1	2.34e-06	2.97e-05	0.238016	1.26873	0.343384	0.343384
64529	ENSCPOG00000009125	ENSCPOT00000009208.3	2.41e-06	3.06e-05	0.114075	1.12084	0.164575	0.164575
81527	ENSCPOG00000004390	ENSCPOT00000032507.1	2.41e-06	3.06e-05	0.134218	1.14364	0.193636	0.193636
171102	ENSCPOG00000001225	ENSCPOT00000044074.1	2.42e-06	3.07e-05	0.471114	1.60178	0.679674	0.679674
301575	ENSCPOG00000012713	ENSCPOT00000032709.1	2.42e-06	3.07e-05	-0.204391	0.815143	-0.294874	0.294874
120093092	ENSCPOG00000001436	ENSCPOT00000001455.3	2.43e-06	3.07e-05	0.132826	1.14205	0.191628	0.191628
303280	ENSCPOG00000001436	ENSCPOT00000001455.3	2.43e-06	3.07e-05	0.132826	1.14205	0.191628	0.191628
171103	ENSCPOG00000007223	ENSCPOT00000007295.3	2.43e-06	3.08e-05	0.482832	1.62066	0.69658	0.69658
25529	ENSCPOG00000012918	ENSCPOT00000013043.3	2.45e-06	3.1e-05	-0.321047	0.725389	-0.463173	0.463173
363058	ENSCPOG00000005736	ENSCPOT00000048319.1	2.5e-06	3.16e-05	-0.333443	0.716453	-0.481057	0.481057
360800	ENSCPOG00000006993	ENSCPOT00000007062.3	2.56e-06	3.23e-05	-0.208749	0.811599	-0.301161	0.301161
361047	ENSCPOG00000020594	ENSCPOT00000023783.2	2.63e-06	3.32e-05	0.297628	1.34666	0.429387	0.429387
79114	ENSCPOG00000006553	ENSCPOT00000006619.3	2.72e-06	3.43e-05	-0.15355	0.857658	-0.221526	0.221526
362842	ENSCPOG00000027188	ENSCPOT00000021996.2	2.73e-06	3.44e-05	-0.163048	0.84955	-0.235229	0.235229
362196	ENSCPOG00000033679	ENSCPOT00000041657.1	2.75e-06	3.46e-05	-0.466027	0.62749	-0.672335	0.672335
309004	ENSCPOG00000006310	ENSCPOT00000006375.3	2.78e-06	3.5e-05	-0.280734	0.755229	-0.405013	0.405013
309525	ENSCPOG00000009338	ENSCPOT00000009423.3	2.79e-06	3.51e-05	-0.910758	0.402219	-1.31395	1.31395
117275	ENSCPOG00000007354	ENSCPOT00000007426.3	2.85e-06	3.58e-05	-0.447885	0.638978	-0.646162	0.646162
308942	ENSCPOG00000011126	ENSCPOT00000011230.3	2.86e-06	3.59e-05	-0.134727	0.873954	-0.19437	0.19437
287436	ENSCPOG00000004900	ENSCPOT00000004953.3	2.88e-06	3.62e-05	0.112477	1.11905	0.16227	0.16227
362359	ENSCPOG00000015565	ENSCPOT00000044072.1	2.93e-06	3.67e-05	0.282838	1.32689	0.408048	0.408048
287634	ENSCPOG00000025251	ENSCPOT00000022685.2	3e-06	3.76e-05	0.942366	2.56605	1.35955	1.35955
288702	ENSCPOG00000030623	ENSCPOT00000040271.1	3.02e-06	3.78e-05	-0.126778	0.880929	-0.182902	0.182902
65157	ENSCPOG00000006741	ENSCPOT00000006810.3	3.02e-06	3.78e-05	-0.112925	0.893217	-0.162917	0.162917
363156	ENSCPOG00000013854	ENSCPOT00000038967.1	3.03e-06	3.78e-05	-0.298636	0.74183	-0.43084	0.43084
25341	ENSCPOG00000011271	ENSCPOT00000011377.3	3.03e-06	3.78e-05	-0.112426	0.893663	-0.162197	0.162197
363509	ENSCPOG00000010511	ENSCPOT00000010606.3	3.05e-06	3.81e-05	-0.153527	0.857677	-0.221493	0.221493
288152	ENSCPOG00000034932	ENSCPOT00000031172.1	3.07e-06	3.83e-05	-0.39085	0.676481	-0.563878	0.563878
304733	ENSCPOG00000003780	ENSCPOT00000003824.3	3.09e-06	3.85e-05	-0.258692	0.77206	-0.373214	0.373214
290626	ENSCPOG00000023189	ENSCPOT00000022589.2	3.11e-06	3.87e-05	0.229715	1.25824	0.331408	0.331408
367314	ENSCPOG00000006777	ENSCPOT00000045518.1	3.16e-06	3.93e-05	-0.126045	0.881575	-0.181845	0.181845
287441	ENSCPOG00000033470	ENSCPOT00000045984.1	3.23e-06	4.02e-05	-0.13574	0.87307	-0.195831	0.195831
246324	ENSCPOG00000038304	ENSCPOT00000035982.1	3.32e-06	4.13e-05	-0.124714	0.88275	-0.179924	0.179924
315084	ENSCPOG00000000044	ENSCPOT00000000044.3	3.34e-06	4.14e-05	0.211305	1.23529	0.304849	0.304849
498972	ENSCPOG00000021799	ENSCPOT00000021337.2	3.39e-06	4.2e-05	0.271178	1.31151	0.391228	0.391228
688293	ENSCPOG00000005198	ENSCPOT00000005253.3	3.39e-06	4.2e-05	-0.278889	0.756624	-0.402352	0.402352
306264	ENSCPOG00000015199	ENSCPOT00000043164.1	3.42e-06	4.24e-05	-0.547924	0.578149	-0.790488	0.790488
301544	ENSCPOG00000013109	ENSCPOT00000013236.3	3.46e-06	4.28e-05	0.176411	1.19293	0.254508	0.254508
84491	ENSCPOG00000002191	ENSCPOT00000002220.3	3.48e-06	4.3e-05	0.15005	1.16189	0.216477	0.216477
311210	ENSCPOG00000001959	ENSCPOT00000001981.3	3.48e-06	4.3e-05	-0.246172	0.781788	-0.355151	0.355151
245903	ENSCPOG00000006971	ENSCPOT00000007040.3	3.49e-06	4.31e-05	0.203846	1.22611	0.294088	0.294088
25429	ENSCPOG00000038333	ENSCPOT00000048102.1	3.51e-06	4.33e-05	-0.274862	0.759677	-0.396541	0.396541
307997	ENSCPOG00000003085	ENSCPOT00000041310.1	3.55e-06	4.38e-05	-0.164092	0.848664	-0.236734	0.236734
83470	ENSCPOG00000019973	ENSCPOT00000024436.2	3.57e-06	4.4e-05	-0.136303	0.872578	-0.196644	0.196644
292876	ENSCPOG00000020729	ENSCPOT00000032943.1	3.61e-06	4.44e-05	-0.180903	0.834517	-0.260987	0.260987
313581	ENSCPOG00000001043	ENSCPOT00000001053.3	3.62e-06	4.45e-05	0.167157	1.18194	0.241157	0.241157
114511	ENSCPOG00000019838	ENSCPOT00000025584.2	3.77e-06	4.63e-05	0.473693	1.60591	0.683395	0.683395
365770	ENSCPOG00000005539	ENSCPOT00000005598.3	3.8e-06	4.67e-05	-0.219141	0.803208	-0.316154	0.316154
363294	ENSCPOG00000025437	ENSCPOT00000046649.1	3.82e-06	4.69e-05	-0.137807	0.871267	-0.198813	0.198813
305827	ENSCPOG00000003440	ENSCPOT00000003484.3	3.85e-06	4.72e-05	0.33912	1.40371	0.489247	0.489247
298410	ENSCPOG00000031837	ENSCPOT00000047098.1	3.86e-06	4.72e-05	0.118069	1.12532	0.170338	0.170338
297824	ENSCPOG00000013388	ENSCPOT00000026214.2	3.86e-06	4.73e-05	0.198926	1.22009	0.286989	0.286989
291975	ENSCPOG00000010732	ENSCPOT00000010830.3	3.9e-06	4.77e-05	-0.336519	0.714252	-0.485495	0.485495
171365	ENSCPOG00000039408	ENSCPOT00000043368.1	3.9e-06	4.77e-05	0.130707	1.13963	0.18857	0.18857
306322	ENSCPOG00000007252	ENSCPOT00000031656.1	4.02e-06	4.91e-05	0.713739	2.04161	1.02971	1.02971
100363321	ENSCPOG00000007252	ENSCPOT00000031656.1	4.02e-06	4.91e-05	0.713739	2.04161	1.02971	1.02971
501516	ENSCPOG00000007252	ENSCPOT00000031656.1	4.02e-06	4.91e-05	0.713739	2.04161	1.02971	1.02971
362513	ENSCPOG00000026958	ENSCPOT00000024191.2	4.03e-06	4.92e-05	-0.162698	0.849848	-0.234723	0.234723
293524	ENSCPOG00000007549	ENSCPOT00000007622.2	4.09e-06	4.98e-05	0.127321	1.13578	0.183685	0.183685
690987	ENSCPOG00000004357	ENSCPOT00000035654.1	4.11e-06	5.01e-05	0.181991	1.1996	0.262558	0.262558
65274	ENSCPOG00000038392	ENSCPOT00000046424.1	4.2e-06	5.11e-05	0.13717	1.14702	0.197894	0.197894
113898	ENSCPOG00000021239	ENSCPOT00000027847.2	4.23e-06	5.14e-05	-0.173505	0.840713	-0.250315	0.250315
362978	ENSCPOG00000027432	ENSCPOT00000027227.2	4.26e-06	5.18e-05	-0.259187	0.771679	-0.373927	0.373927
25459	ENSCPOG00000031835	ENSCPOT00000042337.1	4.29e-06	5.21e-05	0.117364	1.12453	0.169321	0.169321
170913	ENSCPOG00000023687	ENSCPOT00000034837.1	4.29e-06	5.21e-05	1.0582	2.88118	1.52666	1.52666
24646	ENSCPOG00000023687	ENSCPOT00000034837.1	4.29e-06	5.21e-05	1.0582	2.88118	1.52666	1.52666
366671	ENSCPOG00000004809	ENSCPOT00000034646.1	4.39e-06	5.31e-05	-0.382539	0.682127	-0.551887	0.551887
289992	ENSCPOG00000009476	ENSCPOT00000039167.1	4.41e-06	5.34e-05	0.124297	1.13235	0.179323	0.179323
297952	ENSCPOG00000005050	ENSCPOT00000005104.3	4.42e-06	5.34e-05	-0.283856	0.752875	-0.409517	0.409517
361568	ENSCPOG00000033433	ENSCPOT00000045971.1	4.51e-06	5.45e-05	-0.247015	0.781129	-0.356368	0.356368
502727	ENSCPOG00000013780	ENSCPOT00000013920.3	4.55e-06	5.5e-05	-0.234311	0.791116	-0.338039	0.338039
84470	ENSCPOG00000012228	ENSCPOT00000012344.3	4.58e-06	5.53e-05	-0.278534	0.756893	-0.40184	0.40184
297383	ENSCPOG00000012724	ENSCPOT00000012846.3	4.6e-06	5.55e-05	0.273629	1.31473	0.394764	0.394764
684681	ENSCPOG00000005522	ENSCPOT00000005581.3	4.63e-06	5.58e-05	-0.123863	0.883501	-0.178697	0.178697
103690031	ENSCPOG00000015564	ENSCPOT00000015716.3	4.65e-06	5.6e-05	0.312567	1.36693	0.450939	0.450939
120102230	ENSCPOG00000015564	ENSCPOT00000015716.3	4.65e-06	5.6e-05	0.312567	1.36693	0.450939	0.450939
313648	ENSCPOG00000002786	ENSCPOT00000002821.3	4.66e-06	5.61e-05	-0.174976	0.839477	-0.252437	0.252437
360912	ENSCPOG00000009180	ENSCPOT00000009263.3	4.67e-06	5.61e-05	0.355651	1.42711	0.513095	0.513095
114590	ENSCPOG00000004849	ENSCPOT00000004901.3	4.8e-06	5.77e-05	0.126109	1.13441	0.181937	0.181937
54241	ENSCPOG00000005508	ENSCPOT00000034160.1	5.03e-06	6.04e-05	0.114989	1.12186	0.165895	0.165895
363599	ENSCPOG00000006613	ENSCPOT00000040491.1	5.06e-06	6.07e-05	-0.119416	0.887438	-0.172281	0.172281
313969	ENSCPOG00000037178	ENSCPOT00000047467.1	5.13e-06	6.15e-05	0.356853	1.42883	0.51483	0.51483
25613	ENSCPOG00000039416	ENSCPOT00000043265.1	5.2e-06	6.23e-05	-0.285394	0.751718	-0.411737	0.411737
311731	ENSCPOG00000010281	ENSCPOT00000010375.3	5.26e-06	6.3e-05	0.189096	1.20816	0.272808	0.272808
25698	ENSCPOG00000024091	ENSCPOT00000026419.2	5.29e-06	6.32e-05	-0.229693	0.794778	-0.331377	0.331377
311391	ENSCPOG00000006518	ENSCPOT00000006583.3	5.3e-06	6.34e-05	-0.23718	0.78885	-0.342178	0.342178
291861	ENSCPOG00000011058	ENSCPOT00000011160.3	5.33e-06	6.37e-05	1.86607	6.46282	2.69216	2.69216
314472	ENSCPOG00000039530	ENSCPOT00000045490.1	5.41e-06	6.45e-05	-0.20826	0.811996	-0.300456	0.300456
287899	ENSCPOG00000001168	ENSCPOT00000001180.3	5.46e-06	6.51e-05	-0.195375	0.822526	-0.281866	0.281866
305258	ENSCPOG00000005869	ENSCPOT00000005932.3	5.52e-06	6.57e-05	0.177017	1.19365	0.255382	0.255382
686774	ENSCPOG00000010365	ENSCPOT00000010459.3	5.53e-06	6.58e-05	0.236151	1.26637	0.340693	0.340693
85272	ENSCPOG00000035536	ENSCPOT00000047644.1	5.55e-06	6.59e-05	-0.223366	0.799822	-0.322248	0.322248
306332	ENSCPOG00000003653	ENSCPOT00000047334.1	5.56e-06	6.61e-05	-0.162215	0.850259	-0.234026	0.234026
171415	ENSCPOG00000006522	ENSCPOT00000006588.3	5.6e-06	6.64e-05	-0.158419	0.853492	-0.22855	0.22855
313323	ENSCPOG00000005095	ENSCPOT00000042883.1	5.72e-06	6.78e-05	0.170895	1.18637	0.24655	0.24655
291087	ENSCPOG00000008254	ENSCPOT00000008329.3	5.76e-06	6.82e-05	0.129811	1.13861	0.187278	0.187278
306889	ENSCPOG00000008254	ENSCPOT00000008329.3	5.76e-06	6.82e-05	0.129811	1.13861	0.187278	0.187278
291085	ENSCPOG00000008254	ENSCPOT00000008329.3	5.76e-06	6.82e-05	0.129811	1.13861	0.187278	0.187278
364705	ENSCPOG00000008254	ENSCPOT00000008329.3	5.76e-06	6.82e-05	0.129811	1.13861	0.187278	0.187278
315795	ENSCPOG00000026550	ENSCPOT00000026544.2	5.77e-06	6.83e-05	-0.12688	0.880839	-0.183049	0.183049
311202	ENSCPOG00000033339	ENSCPOT00000022742.2	5.77e-06	6.83e-05	-0.497298	0.608172	-0.717449	0.717449
292949	ENSCPOG00000033788	ENSCPOT00000031286.1	5.87e-06	6.94e-05	0.164152	1.17839	0.236822	0.236822
362288	ENSCPOG00000014414	ENSCPOT00000014559.3	5.88e-06	6.95e-05	0.254233	1.28947	0.366781	0.366781
24586	ENSCPOG00000004681	ENSCPOT00000004730.3	5.9e-06	6.96e-05	0.3496	1.4185	0.504367	0.504367
553106	ENSCPOG00000039689	ENSCPOT00000031357.1	5.9e-06	6.96e-05	-0.242474	0.784684	-0.349816	0.349816
287925	ENSCPOG00000012340	ENSCPOT00000012457.3	5.93e-06	6.99e-05	-0.214786	0.806714	-0.30987	0.30987
296635	ENSCPOG00000036051	ENSCPOT00000034395.1	5.94e-06	6.99e-05	-0.44181	0.642872	-0.637397	0.637397
309922	ENSCPOG00000003618	ENSCPOT00000003662.3	5.98e-06	7.04e-05	-0.139904	0.869442	-0.201839	0.201839
299625	ENSCPOG00000037980	ENSCPOT00000044721.1	5.98e-06	7.04e-05	0.148991	1.16066	0.214949	0.214949
362900	ENSCPOG00000007313	ENSCPOT00000007385.3	6.05e-06	7.11e-05	-0.132461	0.875937	-0.191101	0.191101
309659	ENSCPOG00000000671	ENSCPOT00000000676.3	6.13e-06	7.2e-05	2.96381	19.3716	4.27587	4.27587
100360218	ENSCPOG00000011050	ENSCPOT00000011152.3	6.17e-06	7.24e-05	0.29245	1.33971	0.421916	0.421916
252963	ENSCPOG00000011050	ENSCPOT00000011152.3	6.17e-06	7.24e-05	0.29245	1.33971	0.421916	0.421916
681162	ENSCPOG00000038831	ENSCPOT00000045168.1	6.22e-06	7.29e-05	0.219336	1.24525	0.316435	0.316435
306375	ENSCPOG00000005259	ENSCPOT00000005316.3	6.22e-06	7.29e-05	-0.128665	0.879268	-0.185624	0.185624
360230	ENSCPOG00000027226	ENSCPOT00000035961.1	6.22e-06	7.29e-05	-0.180544	0.834816	-0.26047	0.26047
85434	ENSCPOG00000000961	ENSCPOT00000000967.3	6.25e-06	7.32e-05	0.13262	1.14182	0.19133	0.19133
29592	ENSCPOG00000003203	ENSCPOT00000045410.1	6.33e-06	7.4e-05	0.276241	1.31817	0.398532	0.398532
313641	ENSCPOG00000026832	ENSCPOT00000023850.2	6.35e-06	7.42e-05	-0.23781	0.788352	-0.343088	0.343088
25364	ENSCPOG00000025132	ENSCPOT00000024978.2	6.36e-06	7.43e-05	-0.259734	0.771257	-0.374717	0.374717
292831	ENSCPOG00000002992	ENSCPOT00000003031.3	6.45e-06	7.53e-05	0.167814	1.18272	0.242105	0.242105
369016	ENSCPOG00000036678	ENSCPOT00000035165.1	6.47e-06	7.55e-05	-0.132035	0.876311	-0.190486	0.190486
362557	ENSCPOG00000000732	ENSCPOT00000000737.3	6.51e-06	7.58e-05	0.200643	1.22219	0.289466	0.289466
361604	ENSCPOG00000006998	ENSCPOT00000035339.1	6.57e-06	7.64e-05	-0.854869	0.425339	-1.23332	1.23332
116491	ENSCPOG00000030720	ENSCPOT00000034332.1	6.57e-06	7.65e-05	0.189157	1.20823	0.272896	0.272896
25620	ENSCPOG00000015442	ENSCPOT00000042485.1	6.59e-06	7.66e-05	0.452313	1.57194	0.65255	0.65255
366448	ENSCPOG00000006779	ENSCPOT00000006848.3	6.71e-06	7.8e-05	-0.182549	0.833144	-0.263363	0.263363
100362172	ENSCPOG00000006779	ENSCPOT00000006848.3	6.71e-06	7.8e-05	-0.182549	0.833144	-0.263363	0.263363
113955	ENSCPOG00000015064	ENSCPOT00000015211.3	6.89e-06	7.99e-05	0.777611	2.17627	1.12186	1.12186
288264	ENSCPOG00000010248	ENSCPOT00000010342.3	6.91e-06	8.01e-05	0.128115	1.13668	0.184832	0.184832
112400	ENSCPOG00000007781	ENSCPOT00000047299.1	6.92e-06	8.02e-05	-0.251316	0.777777	-0.362572	0.362572
312800	ENSCPOG00000014973	ENSCPOT00000015119.3	6.97e-06	8.08e-05	0.188682	1.20766	0.272211	0.272211
295690	ENSCPOG00000012956	ENSCPOT00000013081.3	7.03e-06	8.14e-05	-0.196444	0.821647	-0.283409	0.283409
266600	ENSCPOG00000037976	ENSCPOT00000031693.1	7.1e-06	8.22e-05	-0.183824	0.832082	-0.265202	0.265202
78967	ENSCPOG00000026038	ENSCPOT00000023767.2	7.14e-06	8.26e-05	-0.342131	0.710255	-0.49359	0.49359
54319	ENSCPOG00000004306	ENSCPOT00000031642.1	7.2e-06	8.32e-05	0.222056	1.24864	0.32036	0.32036
85275	ENSCPOG00000023271	ENSCPOT00000022837.2	7.25e-06	8.37e-05	-0.28936	0.748743	-0.417458	0.417458
192360	ENSCPOG00000013465	ENSCPOT00000013598.3	7.3e-06	8.42e-05	-0.281823	0.754407	-0.406585	0.406585
24886	ENSCPOG00000000064	ENSCPOT00000000064.3	7.42e-06	8.56e-05	0.708835	2.03162	1.02263	1.02263
100361506	ENSCPOG00000013110	ENSCPOT00000013237.3	7.56e-06	8.71e-05	-0.431494	0.649538	-0.622514	0.622514
304766	ENSCPOG00000011377	ENSCPOT00000011483.3	7.61e-06	8.77e-05	0.116856	1.12396	0.168587	0.168587
155173	ENSCPOG00000011687	ENSCPOT00000011800.3	7.69e-06	8.85e-05	-0.167565	0.845722	-0.241745	0.241745
303382	ENSCPOG00000031497	ENSCPOT00000041092.1	7.96e-06	9.16e-05	-0.277611	0.757591	-0.400508	0.400508
296349	ENSCPOG00000030925	ENSCPOT00000035490.1	7.98e-06	9.17e-05	-0.155155	0.856283	-0.223841	0.223841
54315	ENSCPOG00000010696	ENSCPOT00000010793.3	7.99e-06	9.19e-05	0.538715	1.7138	0.777202	0.777202
316129	ENSCPOG00000013885	ENSCPOT00000033649.1	8.09e-06	9.28e-05	1.76775	5.85767	2.55033	2.55033
25697	ENSCPOG00000009219	ENSCPOT00000009304.3	8.09e-06	9.28e-05	-0.120181	0.88676	-0.173384	0.173384
25577	ENSCPOG00000011321	ENSCPOT00000011427.3	8.17e-06	9.37e-05	-0.107235	0.898315	-0.154707	0.154707
295930	ENSCPOG00000020334	ENSCPOT00000039649.1	8.19e-06	9.38e-05	-0.241857	0.785168	-0.348926	0.348926
60443	ENSCPOG00000004842	ENSCPOT00000045142.1	8.19e-06	9.38e-05	-0.132394	0.875996	-0.191004	0.191004
366492	ENSCPOG00000003065	ENSCPOT00000044681.1	8.32e-06	9.52e-05	-0.118672	0.888099	-0.171208	0.171208
296655	ENSCPOG00000034024	ENSCPOT00000034638.1	8.51e-06	9.73e-05	0.35397	1.42471	0.510671	0.510671
29222	ENSCPOG00000022634	ENSCPOT00000023765.2	8.57e-06	9.8e-05	0.138658	1.14873	0.200042	0.200042
363071	ENSCPOG00000026259	ENSCPOT00000035306.1	8.58e-06	9.8e-05	-0.268671	0.764394	-0.387611	0.387611
689890	ENSCPOG00000032681	ENSCPOT00000045337.1	8.67e-06	9.9e-05	0.110927	1.11731	0.160034	0.160034
314399	ENSCPOG00000015169	ENSCPOT00000015316.3	8.69e-06	9.91e-05	0.212191	1.23638	0.306127	0.306127
266668	ENSCPOG00000009878	ENSCPOT00000009967.3	8.79e-06	0.000100174	-0.115996	0.890479	-0.167346	0.167346
679155	ENSCPOG00000040464	ENSCPOT00000038153.1	8.8e-06	0.000100226	-0.44581	0.640305	-0.643168	0.643168
304887	ENSCPOG00000007821	ENSCPOT00000041313.1	8.93e-06	0.000101657	0.330934	1.39227	0.477437	0.477437
25014	ENSCPOG00000015048	ENSCPOT00000015195.3	9.02e-06	0.000102676	-0.126275	0.881373	-0.182176	0.182176
116487	ENSCPOG00000005652	ENSCPOT00000005713.3	9.06e-06	0.00010306	-0.108452	0.897222	-0.156464	0.156464
302705	ENSCPOG00000006171	ENSCPOT00000006235.3	9.14e-06	0.000103876	-0.183548	0.832312	-0.264803	0.264803
103690827	ENSCPOG00000006171	ENSCPOT00000006235.3	9.14e-06	0.000103876	-0.183548	0.832312	-0.264803	0.264803
252832	ENSCPOG00000007709	ENSCPOT00000007783.3	9.2e-06	0.00010443	0.222978	1.24979	0.321689	0.321689
303336	ENSCPOG00000010597	ENSCPOT00000010694.3	9.2e-06	0.00010443	-0.171894	0.842068	-0.247991	0.247991
81758	ENSCPOG00000006507	ENSCPOT00000006572.3	9.24e-06	0.000104784	-0.145825	0.864309	-0.210381	0.210381
680419	ENSCPOG00000007112	ENSCPOT00000035022.1	9.31e-06	0.000105464	-0.114125	0.892147	-0.164647	0.164647
317391	ENSCPOG00000004777	ENSCPOT00000004828.3	9.35e-06	0.000105862	-0.1741	0.840213	-0.251173	0.251173
83514	ENSCPOG00000033119	ENSCPOT00000045436.1	9.45e-06	0.000106996	-0.237515	0.788585	-0.342662	0.342662
314126	ENSCPOG00000011951	ENSCPOT00000012067.3	9.55e-06	0.000108008	0.203639	1.22586	0.293789	0.293789
245966	ENSCPOG00000025516	ENSCPOT00000037347.1	9.57e-06	0.000108236	-0.338483	0.712851	-0.488327	0.488327
690585	ENSCPOG00000013710	ENSCPOT00000030994.1	9.58e-06	0.000108239	0.16659	1.18127	0.240339	0.240339
25675	ENSCPOG00000004276	ENSCPOT00000004321.3	9.64e-06	0.000108804	0.112585	1.11917	0.162425	0.162425
259221	ENSCPOG00000008285	ENSCPOT00000046145.1	9.67e-06	0.000109057	0.214412	1.23913	0.309331	0.309331
294362	ENSCPOG00000031595	ENSCPOT00000034036.1	9.7e-06	0.000109342	0.196443	1.21707	0.283407	0.283407
289456	ENSCPOG00000038248	ENSCPOT00000033334.1	9.92e-06	0.000111716	-0.176005	0.838614	-0.253921	0.253921
287435	ENSCPOG00000004905	ENSCPOT00000004958.3	1.01e-05	0.000113117	0.492742	1.6368	0.710876	0.710876
362265	ENSCPOG00000027175	ENSCPOT00000021655.2	1.01e-05	0.000113463	-0.142499	0.867188	-0.205583	0.205583
679693	ENSCPOG00000000903	ENSCPOT00000000909.3	1.01e-05	0.000113618	0.136594	1.14636	0.197063	0.197063
117535	ENSCPOG00000008504	ENSCPOT00000008581.3	1.05e-05	0.000117739	0.146803	1.15813	0.211792	0.211792
680110	ENSCPOG00000005597	ENSCPOT00000005658.2	1.06e-05	0.000118418	-0.739685	0.477264	-1.06714	1.06714
25738	ENSCPOG00000025138	ENSCPOT00000027832.2	1.06e-05	0.000118418	0.125173	1.13334	0.180587	0.180587
100363275	ENSCPOG00000006231	ENSCPOT00000043076.1	1.07e-05	0.000119703	-0.186526	0.829837	-0.269101	0.269101
362956	ENSCPOG00000000713	ENSCPOT00000042065.1	1.08e-05	0.000121035	-0.28605	0.751225	-0.412683	0.412683
116509	ENSCPOG00000013598	ENSCPOT00000041623.1	1.09e-05	0.000121641	-0.271304	0.762384	-0.391409	0.391409
288912	ENSCPOG00000013191	ENSCPOT00000013318.3	1.11e-05	0.000123964	-0.133283	0.875217	-0.192287	0.192287
353307	ENSCPOG00000004798	ENSCPOT00000004849.3	1.12e-05	0.000125067	0.22304	1.24987	0.321778	0.321778
361438	ENSCPOG00000010808	ENSCPOT00000010906.3	1.12e-05	0.000125221	-0.227594	0.796447	-0.328349	0.328349
282827	ENSCPOG00000025197	ENSCPOT00000023054.2	1.15e-05	0.000128458	0.156454	1.16936	0.225715	0.225715
25245	ENSCPOG00000015420	ENSCPOT00000015571.3	1.15e-05	0.000128682	0.319339	1.37622	0.460709	0.460709
300115	ENSCPOG00000027494	ENSCPOT00000022814.2	1.16e-05	0.000128713	-0.327592	0.720657	-0.472615	0.472615
678743	ENSCPOG00000007003	ENSCPOT00000007072.3	1.16e-05	0.000129126	-0.557496	0.572641	-0.804297	0.804297
619582	ENSCPOG00000009599	ENSCPOT00000009686.3	1.17e-05	0.000130606	0.246502	1.27954	0.355627	0.355627
25263	ENSCPOG00000022128	ENSCPOT00000043675.1	1.19e-05	0.00013204	-0.192566	0.82484	-0.277815	0.277815
293173	ENSCPOG00000002654	ENSCPOT00000002688.3	1.19e-05	0.000132316	0.224066	1.25115	0.323259	0.323259
360793	ENSCPOG00000036336	ENSCPOT00000033507.1	1.19e-05	0.000132532	-0.283179	0.753385	-0.408541	0.408541
310698	ENSCPOG00000008193	ENSCPOT00000037405.1	1.2e-05	0.000132816	-0.113506	0.892699	-0.163754	0.163754
246212	ENSCPOG00000013071	ENSCPOT00000046559.1	1.22e-05	0.000134951	0.308884	1.3619	0.445625	0.445625
360592	ENSCPOG00000006039	ENSCPOT00000006103.3	1.24e-05	0.000136828	0.244076	1.27644	0.352127	0.352127
296618	ENSCPOG00000031445	ENSCPOT00000037114.1	1.24e-05	0.000136828	-0.334039	0.716026	-0.481916	0.481916
294854	ENSCPOG00000015078	ENSCPOT00000015225.3	1.24e-05	0.000136828	-0.189978	0.826977	-0.274081	0.274081
688841	ENSCPOG00000039539	ENSCPOT00000041932.1	1.28e-05	0.000141159	-0.161546	0.850828	-0.233061	0.233061
294789	ENSCPOG00000014458	ENSCPOT00000014603.3	1.28e-05	0.000141734	0.34042	1.40554	0.491123	0.491123
362857	ENSCPOG00000039655	ENSCPOT00000039432.1	1.29e-05	0.000142024	-0.112761	0.893364	-0.16268	0.16268
499302	ENSCPOG00000007117	ENSCPOT00000007187.3	1.29e-05	0.000142375	-0.417522	0.658677	-0.602358	0.602358
85250	ENSCPOG00000006858	ENSCPOT00000006927.3	1.3e-05	0.000142926	-0.128621	0.879307	-0.185561	0.185561
64622	ENSCPOG00000001591	ENSCPOT00000001612.3	1.32e-05	0.000145618	0.138486	1.14853	0.199794	0.199794
315473	ENSCPOG00000008038	ENSCPOT00000008113.3	1.33e-05	0.000146214	-0.35145	0.703667	-0.507035	0.507035
299800	ENSCPOG00000025019	ENSCPOT00000024555.2	1.33e-05	0.000146214	0.168084	1.18304	0.242494	0.242494
296583	ENSCPOG00000040403	ENSCPOT00000041899.1	1.34e-05	0.000147124	-0.398635	0.671236	-0.575109	0.575109
313167	ENSCPOG00000012282	ENSCPOT00000012398.3	1.34e-05	0.000147274	0.143244	1.15401	0.206657	0.206657
500464	ENSCPOG00000009831	ENSCPOT00000043522.1	1.36e-05	0.000149418	-0.229259	0.795122	-0.330751	0.330751
362065	ENSCPOG00000012423	ENSCPOT00000012541.3	1.36e-05	0.000149697	0.110131	1.11642	0.158885	0.158885
292464	ENSCPOG00000020826	ENSCPOT00000022947.2	1.37e-05	0.000150144	0.272597	1.31337	0.393274	0.393274
316333	ENSCPOG00000033601	ENSCPOT00000045596.1	1.39e-05	0.000152549	-0.117868	0.888813	-0.170048	0.170048
362186	ENSCPOG00000027174	ENSCPOT00000023344.2	1.39e-05	0.000152815	0.28844	1.33434	0.416132	0.416132
307429	ENSCPOG00000006883	ENSCPOT00000006952.3	1.41e-05	0.000154745	0.158687	1.17197	0.228937	0.228937
360555	ENSCPOG00000007328	ENSCPOT00000007400.3	1.43e-05	0.000156169	0.386404	1.47168	0.557463	0.557463
288774	ENSCPOG00000014930	ENSCPOT00000015076.3	1.43e-05	0.000156208	0.198027	1.219	0.285693	0.285693
296145	ENSCPOG00000033937	ENSCPOT00000034783.1	1.43e-05	0.000156208	0.145245	1.15632	0.209545	0.209545
293820	ENSCPOG00000030281	ENSCPOT00000035286.1	1.45e-05	0.000158463	0.148964	1.16063	0.21491	0.21491
287954	ENSCPOG00000002952	ENSCPOT00000037862.1	1.46e-05	0.000159562	0.159919	1.17342	0.230714	0.230714
116501	ENSCPOG00000026861	ENSCPOT00000026588.2	1.47e-05	0.000159853	-0.479022	0.619389	-0.691082	0.691082
116663	ENSCPOG00000030214	ENSCPOT00000045019.1	1.48e-05	0.000160701	-0.147817	0.862589	-0.213255	0.213255
365388	ENSCPOG00000003592	ENSCPOT00000003636.3	1.48e-05	0.000160701	0.123773	1.13176	0.178567	0.178567
298096	ENSCPOG00000030270	ENSCPOT00000037798.1	1.51e-05	0.000163836	-0.304635	0.737393	-0.439495	0.439495
364240	ENSCPOG00000022628	ENSCPOT00000021779.2	1.51e-05	0.000163836	0.26697	1.306	0.385156	0.385156
24240	ENSCPOG00000003826	ENSCPOT00000037192.1	1.51e-05	0.000164076	0.202447	1.2244	0.29207	0.29207
25640	ENSCPOG00000001234	ENSCPOT00000001249.3	1.53e-05	0.00016662	-0.110715	0.895194	-0.159728	0.159728
303554	ENSCPOG00000020648	ENSCPOT00000022700.2	1.57e-05	0.000169776	-0.121411	0.88567	-0.175159	0.175159
296456	ENSCPOG00000015367	ENSCPOT00000015517.3	1.57e-05	0.000169807	-0.172977	0.841157	-0.249553	0.249553
685232	ENSCPOG00000012578	ENSCPOT00000012698.3	1.58e-05	0.000171151	0.116687	1.12377	0.168343	0.168343
100359876	ENSCPOG00000010749	ENSCPOT00000010847.3	1.58e-05	0.00017147	0.151435	1.1635	0.218474	0.218474
140946	ENSCPOG00000010749	ENSCPOT00000010847.3	1.58e-05	0.00017147	0.151435	1.1635	0.218474	0.218474
360202	ENSCPOG00000015684	ENSCPOT00000015839.3	1.59e-05	0.000171739	-0.15625	0.855345	-0.225421	0.225421
317181	ENSCPOG00000003651	ENSCPOT00000039278.1	1.59e-05	0.000171805	0.20927	1.23278	0.301912	0.301912
305420	ENSCPOG00000013122	ENSCPOT00000013249.3	1.6e-05	0.000173239	0.137591	1.14751	0.198502	0.198502
315858	ENSCPOG00000010950	ENSCPOT00000023118.2	1.61e-05	0.000173917	0.146783	1.1581	0.211763	0.211763
497935	ENSCPOG00000027016	ENSCPOT00000020507.2	1.61e-05	0.00017422	0.370363	1.44826	0.534321	0.534321
291967	ENSCPOG00000040494	ENSCPOT00000036249.1	1.63e-05	0.000175338	-0.28088	0.755119	-0.405225	0.405225
498433	ENSCPOG00000011892	ENSCPOT00000012007.3	1.63e-05	0.000175338	0.124206	1.13225	0.179191	0.179191
311547	ENSCPOG00000025295	ENSCPOT00000021157.2	1.63e-05	0.000175965	-0.224528	0.798893	-0.323925	0.323925
680751	ENSCPOG00000004862	ENSCPOT00000004914.3	1.64e-05	0.000176723	-0.482996	0.616933	-0.696815	0.696815
287383	ENSCPOG00000000603	ENSCPOT00000000608.3	1.67e-05	0.000179409	-0.187475	0.82905	-0.27047	0.27047
64457	ENSCPOG00000012449	ENSCPOT00000034951.1	1.68e-05	0.000180582	0.139342	1.14952	0.201028	0.201028
25328	ENSCPOG00000021441	ENSCPOT00000024189.2	1.69e-05	0.000181601	-0.15051	0.86027	-0.217139	0.217139
361319	ENSCPOG00000014264	ENSCPOT00000014406.3	1.72e-05	0.000184627	-0.55231	0.575619	-0.796815	0.796815
25246	ENSCPOG00000023530	ENSCPOT00000026149.2	1.76e-05	0.000189167	-0.165895	0.847135	-0.239336	0.239336
303836	ENSCPOG00000004090	ENSCPOT00000004135.3	1.77e-05	0.000190054	0.191867	1.21151	0.276806	0.276806
24412	ENSCPOG00000036935	ENSCPOT00000035119.1	1.78e-05	0.000190434	-0.596631	0.550664	-0.860757	0.860757
294515	ENSCPOG00000021906	ENSCPOT00000046790.1	1.78e-05	0.000190434	-0.127038	0.8807	-0.183277	0.183277
361739	ENSCPOG00000002837	ENSCPOT00000002873.3	1.78e-05	0.000191048	1.51866	4.56611	2.19097	2.19097
65138	ENSCPOG00000009588	ENSCPOT00000047484.1	1.8e-05	0.00019282	0.158537	1.17179	0.22872	0.22872
54230	ENSCPOG00000010078	ENSCPOT00000010169.3	1.81e-05	0.000193697	0.14295	1.15367	0.206233	0.206233
24716	ENSCPOG00000014130	ENSCPOT00000014272.3	1.84e-05	0.000196173	0.772118	2.16435	1.11393	1.11393
307759	ENSCPOG00000013685	ENSCPOT00000013824.3	1.85e-05	0.000197106	0.191401	1.21094	0.276133	0.276133
362522	ENSCPOG00000031392	ENSCPOT00000035699.1	1.85e-05	0.000197474	0.13048	1.13938	0.188243	0.188243
171291	ENSCPOG00000038557	ENSCPOT00000040045.1	1.85e-05	0.000197707	-0.444239	0.641312	-0.640901	0.640901
84607	ENSCPOG00000008235	ENSCPOT00000008310.3	1.86e-05	0.000198574	-0.179088	0.836032	-0.25837	0.25837
63886	ENSCPOG00000022172	ENSCPOT00000024306.2	1.86e-05	0.000198574	-0.229354	0.795047	-0.330888	0.330888
680111	ENSCPOG00000001340	ENSCPOT00000001359.3	1.89e-05	0.000201474	0.20777	1.23093	0.299749	0.299749
60430	ENSCPOG00000040407	ENSCPOT00000033938.1	1.91e-05	0.000202801	0.107627	1.11363	0.155273	0.155273
303037	ENSCPOG00000010816	ENSCPOT00000010914.3	1.92e-05	0.000203653	0.358905	1.43176	0.517791	0.517791
311021	ENSCPOG00000013053	ENSCPOT00000039505.1	1.94e-05	0.000205752	0.491114	1.63413	0.708527	0.708527
312159	ENSCPOG00000005639	ENSCPOT00000040542.1	1.94e-05	0.000206195	0.203413	1.22558	0.293463	0.293463
307949	ENSCPOG00000008593	ENSCPOT00000008671.3	1.96e-05	0.000207683	-0.391479	0.676056	-0.564785	0.564785
293004	ENSCPOG00000009337	ENSCPOT00000048375.1	1.96e-05	0.000208172	-0.304082	0.7378	-0.438698	0.438698
363227	ENSCPOG00000030240	ENSCPOT00000031335.1	1.97e-05	0.000208598	0.311423	1.36537	0.449288	0.449288
81657	ENSCPOG00000012930	ENSCPOT00000013055.3	1.97e-05	0.000209142	-0.25222	0.777074	-0.363876	0.363876
25277	ENSCPOG00000003673	ENSCPOT00000003717.3	1.97e-05	0.000209142	-0.134016	0.874576	-0.193344	0.193344
299195	ENSCPOG00000009610	ENSCPOT00000009697.3	2.03e-05	0.000214327	-3.5008	0.0301731	-5.05059	5.05059
310738	ENSCPOG00000024033	ENSCPOT00000033509.1	2.04e-05	0.000216163	0.253907	1.28905	0.36631	0.36631
289727	ENSCPOG00000038761	ENSCPOT00000033407.1	2.09e-05	0.000220582	-0.310005	0.733443	-0.447243	0.447243
361637	ENSCPOG00000004029	ENSCPOT00000004073.3	2.09e-05	0.000220582	0.263026	1.30086	0.379466	0.379466
84556	ENSCPOG00000031167	ENSCPOT00000038611.1	2.09e-05	0.000220618	-0.345571	0.707816	-0.498554	0.498554
310849	ENSCPOG00000032233	ENSCPOT00000031827.1	2.1e-05	0.000221627	0.125022	1.13317	0.180369	0.180369
315611	ENSCPOG00000003831	ENSCPOT00000003875.3	2.1e-05	0.000221695	-0.555661	0.573693	-0.80165	0.80165
288176	ENSCPOG00000014680	ENSCPOT00000014825.3	2.11e-05	0.000221848	0.310697	1.36438	0.448242	0.448242
299569	ENSCPOG00000036348	ENSCPOT00000047560.1	2.11e-05	0.000222085	0.140604	1.15097	0.202849	0.202849
266709	ENSCPOG00000035868	ENSCPOT00000031846.1	2.11e-05	0.000222085	-0.185814	0.830428	-0.268073	0.268073
365583	ENSCPOG00000003402	ENSCPOT00000003445.3	2.12e-05	0.000222615	-0.111152	0.894802	-0.160359	0.160359
116996	ENSCPOG00000015489	ENSCPOT00000015641.3	2.15e-05	0.000225375	0.507732	1.66152	0.732502	0.732502
117257	ENSCPOG00000039694	ENSCPOT00000047684.1	2.16e-05	0.000226934	-0.227316	0.796669	-0.327947	0.327947
304131	ENSCPOG00000035962	ENSCPOT00000039861.1	2.17e-05	0.000227167	-0.36224	0.696115	-0.522603	0.522603
296345	ENSCPOG00000022868	ENSCPOT00000024552.2	2.17e-05	0.000227318	-1.02369	0.359266	-1.47687	1.47687
296603	ENSCPOG00000000086	ENSCPOT00000031664.1	2.17e-05	0.000227635	0.125736	1.13398	0.181399	0.181399
117021	ENSCPOG00000008800	ENSCPOT00000008878.3	2.19e-05	0.00022898	0.153491	1.1659	0.221441	0.221441
500200	ENSCPOG00000006364	ENSCPOT00000006429.3	2.22e-05	0.000232572	-0.221589	0.801244	-0.319686	0.319686
360768	ENSCPOG00000014787	ENSCPOT00000014932.3	2.23e-05	0.000233009	0.149045	1.16073	0.215027	0.215027
500306	ENSCPOG00000010952	ENSCPOT00000011053.3	2.23e-05	0.000233046	0.9464	2.57642	1.36537	1.36537
293823	ENSCPOG00000040525	ENSCPOT00000040939.1	2.23e-05	0.000233273	0.285443	1.33035	0.411807	0.411807
366669	ENSCPOG00000005654	ENSCPOT00000046896.1	2.25e-05	0.000235089	0.275344	1.31698	0.397237	0.397237
29441	ENSCPOG00000006202	ENSCPOT00000006266.3	2.26e-05	0.000236048	0.114042	1.1208	0.164527	0.164527
501569	ENSCPOG00000036270	ENSCPOT00000041330.1	2.27e-05	0.000236588	0.175983	1.19242	0.253889	0.253889
298317	ENSCPOG00000011908	ENSCPOT00000037668.1	2.3e-05	0.000239514	0.118014	1.12526	0.170259	0.170259
313340	ENSCPOG00000003743	ENSCPOT00000003787.3	2.35e-05	0.000245048	0.14094	1.15136	0.203333	0.203333
303070	ENSCPOG00000007712	ENSCPOT00000007786.3	2.37e-05	0.000245858	-0.377359	0.68567	-0.544414	0.544414
66026	ENSCPOG00000021476	ENSCPOT00000032193.1	2.44e-05	0.000253182	-0.263429	0.768412	-0.380048	0.380048
316235	ENSCPOG00000013907	ENSCPOT00000014048.3	2.44e-05	0.000253492	0.246361	1.27936	0.355424	0.355424
25740	ENSCPOG00000033926	ENSCPOT00000034778.1	2.45e-05	0.000253946	-0.242897	0.784353	-0.350426	0.350426
171113	ENSCPOG00000032938	ENSCPOT00000039486.1	2.47e-05	0.000255686	-0.117426	0.889207	-0.169409	0.169409
288937	ENSCPOG00000031136	ENSCPOT00000037003.1	2.5e-05	0.000259479	0.165735	1.18026	0.239105	0.239105
293627	ENSCPOG00000009569	ENSCPOT00000041511.1	2.51e-05	0.000259604	-0.2487	0.779814	-0.358798	0.358798
366016	ENSCPOG00000004083	ENSCPOT00000004128.3	2.51e-05	0.000259682	0.150358	1.16225	0.21692	0.21692
362838	ENSCPOG00000034775	ENSCPOT00000010848.3	2.52e-05	0.000260152	-0.167814	0.845511	-0.242105	0.242105
689274	ENSCPOG00000034268	ENSCPOT00000047066.1	2.52e-05	0.0002606	-0.228969	0.795353	-0.330333	0.330333
60324	ENSCPOG00000034268	ENSCPOT00000047066.1	2.52e-05	0.0002606	-0.228969	0.795353	-0.330333	0.330333
114115	ENSCPOG00000013647	ENSCPOT00000013784.3	2.53e-05	0.000261489	0.887754	2.42967	1.28076	1.28076
316087	ENSCPOG00000025338	ENSCPOT00000023053.2	2.55e-05	0.000263326	-0.294601	0.744829	-0.425019	0.425019
298441	ENSCPOG00000011470	ENSCPOT00000011576.3	2.59e-05	0.000266803	0.159671	1.17312	0.230356	0.230356
100360180	ENSCPOG00000007858	ENSCPOT00000046519.1	2.59e-05	0.000267059	0.198218	1.21923	0.285968	0.285968
117548	ENSCPOG00000007858	ENSCPOT00000046519.1	2.59e-05	0.000267059	0.198218	1.21923	0.285968	0.285968
192350	ENSCPOG00000008392	ENSCPOT00000008467.3	2.61e-05	0.000268606	0.165675	1.18019	0.239018	0.239018
100361383	ENSCPOG00000026773	ENSCPOT00000027969.2	2.61e-05	0.000268895	-0.416771	0.659172	-0.601274	0.601274
282836	ENSCPOG00000012284	ENSCPOT00000012400.3	2.62e-05	0.000269025	0.104568	1.11023	0.15086	0.15086
361169	ENSCPOG00000040742	ENSCPOT00000042097.1	2.63e-05	0.000269755	-0.275252	0.759381	-0.397104	0.397104
288010	ENSCPOG00000015584	ENSCPOT00000015736.3	2.63e-05	0.000269755	0.243831	1.27613	0.351774	0.351774
24944	ENSCPOG00000012996	ENSCPOT00000013122.3	2.63e-05	0.0002704	0.161436	1.1752	0.232904	0.232904
296732	ENSCPOG00000020971	ENSCPOT00000024707.2	2.64e-05	0.0002706	-0.184771	0.831295	-0.266568	0.266568
500039	ENSCPOG00000031301	ENSCPOT00000046826.1	2.65e-05	0.000271748	-0.304911	0.737189	-0.439894	0.439894
24184	ENSCPOG00000031301	ENSCPOT00000046826.1	2.65e-05	0.000271748	-0.304911	0.737189	-0.439894	0.439894
84114	ENSCPOG00000000679	ENSCPOT00000000684.3	2.66e-05	0.000272888	0.153623	1.16605	0.22163	0.22163
64312	ENSCPOG00000012265	ENSCPOT00000035560.1	2.67e-05	0.000273756	-0.116643	0.889903	-0.168281	0.168281
100361765	ENSCPOG00000035468	ENSCPOT00000035353.1	2.68e-05	0.000274334	-0.29352	0.745634	-0.42346	0.42346
292878	ENSCPOG00000003857	ENSCPOT00000036930.1	2.68e-05	0.000274334	-0.327013	0.721074	-0.47178	0.47178
305816	ENSCPOG00000012886	ENSCPOT00000033510.1	2.72e-05	0.00027775	-0.491324	0.611816	-0.708831	0.708831
84354	ENSCPOG00000000986	ENSCPOT00000037031.1	2.74e-05	0.000280319	0.115037	1.12192	0.165964	0.165964
25276	ENSCPOG00000012690	ENSCPOT00000012812.3	2.76e-05	0.000281639	0.27487	1.31636	0.396553	0.396553
24503	ENSCPOG00000004030	ENSCPOT00000004074.3	2.76e-05	0.000281639	0.253525	1.28856	0.365759	0.365759
361091	ENSCPOG00000034839	ENSCPOT00000048451.1	2.76e-05	0.000281894	-0.165973	0.847069	-0.239448	0.239448
115768	ENSCPOG00000038442	ENSCPOT00000044601.1	2.78e-05	0.000282804	-0.204184	0.815312	-0.294575	0.294575
680990	ENSCPOG00000008503	ENSCPOT00000008580.3	2.78e-05	0.000282804	-1.01264	0.36326	-1.46092	1.46092
691807	ENSCPOG00000021561	ENSCPOT00000021638.2	2.78e-05	0.000282804	-0.232171	0.79281	-0.334952	0.334952
309306	ENSCPOG00000013425	ENSCPOT00000013557.3	2.79e-05	0.000283519	-0.12837	0.879528	-0.185199	0.185199
79248	ENSCPOG00000014498	ENSCPOT00000014643.3	2.83e-05	0.00028789	-0.161406	0.850947	-0.232859	0.232859
306129	ENSCPOG00000004983	ENSCPOT00000005037.3	2.84e-05	0.00028887	0.163988	1.1782	0.236585	0.236585
24890	ENSCPOG00000008317	ENSCPOT00000008392.3	2.86e-05	0.000290127	-0.2929	0.746097	-0.422565	0.422565
361649	ENSCPOG00000010521	ENSCPOT00000031948.1	2.91e-05	0.000295456	0.162688	1.17667	0.234709	0.234709
291974	ENSCPOG00000004238	ENSCPOT00000004283.3	3.01e-05	0.000304954	0.102712	1.10817	0.148182	0.148182
246047	ENSCPOG00000021587	ENSCPOT00000023458.2	3.01e-05	0.000305121	-0.10655	0.89893	-0.15372	0.15372
362294	ENSCPOG00000013408	ENSCPOT00000013539.3	3.04e-05	0.000307543	0.134125	1.14354	0.193501	0.193501
360583	ENSCPOG00000036629	ENSCPOT00000039966.1	3.05e-05	0.000308614	-0.176812	0.837938	-0.255085	0.255085
308607	ENSCPOG00000013766	ENSCPOT00000043444.1	3.07e-05	0.000310126	3.61114	37.008	5.20977	5.20977
361800	ENSCPOG00000020451	ENSCPOT00000020493.2	3.09e-05	0.000311462	-0.237345	0.788719	-0.342416	0.342416
50671	ENSCPOG00000002297	ENSCPOT00000002329.3	3.09e-05	0.000311674	0.129276	1.138	0.186505	0.186505
65152	ENSCPOG00000008351	ENSCPOT00000008426.3	3.1e-05	0.00031246	-0.147584	0.86279	-0.212918	0.212918
303019	ENSCPOG00000040777	ENSCPOT00000037171.1	3.11e-05	0.000312688	-0.163167	0.849449	-0.235401	0.235401
311224	ENSCPOG00000013524	ENSCPOT00000031525.1	3.11e-05	0.000313404	0.136334	1.14606	0.196688	0.196688
373542	ENSCPOG00000022798	ENSCPOT00000028246.2	3.13e-05	0.000315269	-0.12124	0.885821	-0.174913	0.174913
25094	ENSCPOG00000014963	ENSCPOT00000042590.1	3.15e-05	0.000316379	-3.73872	0.0237846	-5.39383	5.39383
353231	ENSCPOG00000003104	ENSCPOT00000003147.3	3.15e-05	0.000316854	0.142548	1.15321	0.205653	0.205653
170841	ENSCPOG00000012452	ENSCPOT00000012571.3	3.2e-05	0.000321216	0.251079	1.28541	0.36223	0.36223
360630	ENSCPOG00000010613	ENSCPOT00000010710.3	3.23e-05	0.000323633	-0.258033	0.772569	-0.372263	0.372263
361987	ENSCPOG00000012910	ENSCPOT00000013035.3	3.23e-05	0.000323633	-0.189325	0.827517	-0.273138	0.273138
103694540	ENSCPOG00000032061	ENSCPOT00000037445.1	3.28e-05	0.000328729	-0.314449	0.730191	-0.453654	0.453654
307851	ENSCPOG00000002368	ENSCPOT00000002401.3	3.33e-05	0.000333665	-0.745938	0.474289	-1.07616	1.07616
25151	ENSCPOG00000013207	ENSCPOT00000038542.1	3.34e-05	0.000334392	0.100297	1.1055	0.144698	0.144698
291202	ENSCPOG00000007307	ENSCPOT00000007379.3	3.35e-05	0.000334862	0.178441	1.19535	0.257436	0.257436
408210	ENSCPOG00000040233	ENSCPOT00000034808.1	3.36e-05	0.000335482	0.685975	1.98571	0.989652	0.989652
316249	ENSCPOG00000008753	ENSCPOT00000008831.3	3.38e-05	0.000337782	-0.152296	0.858734	-0.219716	0.219716
84468	ENSCPOG00000000477	ENSCPOT00000039884.1	3.4e-05	0.000339164	-0.130711	0.877472	-0.188576	0.188576
304266	ENSCPOG00000015020	ENSCPOT00000015167.3	3.47e-05	0.000346752	1.3485	3.85165	1.94548	1.94548
29560	ENSCPOG00000005317	ENSCPOT00000005374.3	3.51e-05	0.000350461	0.163461	1.17758	0.235824	0.235824
499748	ENSCPOG00000036003	ENSCPOT00000048316.1	3.52e-05	0.000350617	-0.665377	0.51408	-0.959936	0.959936
360801	ENSCPOG00000025915	ENSCPOT00000043121.1	3.54e-05	0.000352517	-0.146874	0.863403	-0.211894	0.211894
29554	ENSCPOG00000026200	ENSCPOT00000023423.2	3.55e-05	0.000352878	-0.208402	0.811881	-0.30066	0.30066
287543	ENSCPOG00000030404	ENSCPOT00000048286.1	3.55e-05	0.000352878	0.101473	1.1068	0.146394	0.146394
362518	ENSCPOG00000015138	ENSCPOT00000015285.2	3.59e-05	0.000356921	-0.265057	0.767162	-0.382396	0.382396
360650	ENSCPOG00000013061	ENSCPOT00000013188.3	3.63e-05	0.000360276	-0.168175	0.845206	-0.242625	0.242625
304983	ENSCPOG00000027416	ENSCPOT00000022036.2	3.64e-05	0.000361448	-0.100587	0.904306	-0.145116	0.145116
170844	ENSCPOG00000014135	ENSCPOT00000014277.3	3.65e-05	0.00036194	-0.133393	0.875121	-0.192445	0.192445
308556	ENSCPOG00000002074	ENSCPOT00000028438.2	3.66e-05	0.00036298	-0.236025	0.789761	-0.340512	0.340512
116631	ENSCPOG00000035688	ENSCPOT00000045329.1	3.68e-05	0.00036525	0.352233	1.42224	0.508165	0.508165
116632	ENSCPOG00000035688	ENSCPOT00000045329.1	3.68e-05	0.00036525	0.352233	1.42224	0.508165	0.508165
290681	ENSCPOG00000035688	ENSCPOT00000045329.1	3.68e-05	0.00036525	0.352233	1.42224	0.508165	0.508165
294030	ENSCPOG00000001002	ENSCPOT00000001010.3	3.69e-05	0.000365466	0.479521	1.6153	0.691803	0.691803
100359478	ENSCPOG00000020739	ENSCPOT00000022972.2	3.75e-05	0.00037113	-0.488135	0.61377	-0.704229	0.704229
297705	ENSCPOG00000007440	ENSCPOT00000041922.1	3.75e-05	0.000371605	0.22601	1.25359	0.326064	0.326064
688611	ENSCPOG00000021793	ENSCPOT00000023719.2	3.76e-05	0.000371633	-0.838236	0.432473	-1.20932	1.20932
29503	ENSCPOG00000001527	ENSCPOT00000001547.3	3.82e-05	0.000377787	-0.4148	0.660472	-0.59843	0.59843
64455	ENSCPOG00000037369	ENSCPOT00000036752.1	3.85e-05	0.000380545	0.628344	1.8745	0.906509	0.906509
304914	ENSCPOG00000014829	ENSCPOT00000031679.1	3.89e-05	0.00038413	-0.633019	0.530986	-0.913254	0.913254
299156	ENSCPOG00000022506	ENSCPOT00000038996.1	3.92e-05	0.000386584	-0.237642	0.788485	-0.342844	0.342844
29722	ENSCPOG00000019866	ENSCPOT00000020861.2	3.93e-05	0.00038795	-0.232986	0.792165	-0.336127	0.336127
364458	ENSCPOG00000038709	ENSCPOT00000043603.1	3.94e-05	0.000388319	-0.203227	0.816093	-0.293194	0.293194
25445	ENSCPOG00000032387	ENSCPOT00000048444.1	3.95e-05	0.00038903	0.129548	1.13831	0.186898	0.186898
25130	ENSCPOG00000011173	ENSCPOT00000011277.3	4.01e-05	0.000394781	-0.198213	0.820195	-0.285961	0.285961
288907	ENSCPOG00000021831	ENSCPOT00000026406.2	4.04e-05	0.00039732	-0.444399	0.64121	-0.641132	0.641132
25073	ENSCPOG00000023676	ENSCPOT00000022105.2	4.06e-05	0.000399017	-0.210571	0.810122	-0.303789	0.303789
303122	ENSCPOG00000010300	ENSCPOT00000010394.2	4.16e-05	0.00040911	-0.099951	0.904882	-0.144199	0.144199
360620	ENSCPOG00000026434	ENSCPOT00000026733.2	4.18e-05	0.000410738	-0.130076	0.878029	-0.18766	0.18766
29671	ENSCPOG00000019698	ENSCPOT00000026053.2	4.2e-05	0.000412284	0.121583	1.12928	0.175408	0.175408
501841	ENSCPOG00000001338	ENSCPOT00000001357.3	4.22e-05	0.000413576	-0.0984917	0.906203	-0.142093	0.142093
25058	ENSCPOG00000006004	ENSCPOT00000043617.1	4.23e-05	0.000414245	-0.106258	0.899193	-0.153298	0.153298
293058	ENSCPOG00000033303	ENSCPOT00000031923.1	4.24e-05	0.000415845	-0.172102	0.841893	-0.24829	0.24829
366984	ENSCPOG00000000418	ENSCPOT00000000421.3	4.26e-05	0.000417641	-0.123607	0.883727	-0.178328	0.178328
315731	ENSCPOG00000022687	ENSCPOT00000026297.2	4.27e-05	0.000417774	-0.29353	0.745627	-0.423474	0.423474
681050	ENSCPOG00000015695	ENSCPOT00000040899.1	4.3e-05	0.000420714	0.171749	1.18738	0.247781	0.247781
170907	ENSCPOG00000006056	ENSCPOT00000006120.3	4.31e-05	0.00042119	-0.131309	0.876947	-0.189438	0.189438
498328	ENSCPOG00000014588	ENSCPOT00000014733.3	4.31e-05	0.000421384	0.100203	1.10539	0.144562	0.144562
690369	ENSCPOG00000002495	ENSCPOT00000002528.3	4.32e-05	0.000421512	-0.148162	0.862292	-0.213752	0.213752
113894	ENSCPOG00000026534	ENSCPOT00000042430.1	4.32e-05	0.000422008	0.135333	1.14492	0.195244	0.195244
291444	ENSCPOG00000010724	ENSCPOT00000010822.3	4.35e-05	0.000423872	0.114943	1.12181	0.165828	0.165828
50663	ENSCPOG00000012181	ENSCPOT00000001633.3	4.36e-05	0.000424798	0.102182	1.10758	0.147417	0.147417
309400	ENSCPOG00000014058	ENSCPOT00000014200.3	4.37e-05	0.000426275	0.117078	1.12421	0.168908	0.168908
24483	ENSCPOG00000038983	ENSCPOT00000033035.1	4.38e-05	0.000426731	0.780364	2.18227	1.12583	1.12583
79128	ENSCPOG00000008684	ENSCPOT00000036328.1	4.43e-05	0.00043107	0.190698	1.21009	0.275118	0.275118
25690	ENSCPOG00000005481	ENSCPOT00000005540.3	4.63e-05	0.000450366	-0.101868	0.903149	-0.146965	0.146965
79241	ENSCPOG00000035800	ENSCPOT00000042504.1	4.64e-05	0.000450632	-0.140594	0.868842	-0.202834	0.202834
364975	ENSCPOG00000027058	ENSCPOT00000022825.2	4.67e-05	0.000453166	-0.181485	0.834031	-0.261828	0.261828
50565	ENSCPOG00000034311	ENSCPOT00000043101.1	4.68e-05	0.000454611	-0.126868	0.88085	-0.183032	0.183032
364900	ENSCPOG00000001049	ENSCPOT00000001059.3	4.69e-05	0.000455072	-0.187856	0.828734	-0.27102	0.27102
367384	ENSCPOG00000011243	ENSCPOT00000011349.3	4.72e-05	0.000457538	-0.602952	0.547194	-0.869876	0.869876
312398	ENSCPOG00000011398	ENSCPOT00000011504.3	4.72e-05	0.000457866	0.120544	1.12811	0.173908	0.173908
684536	ENSCPOG00000003173	ENSCPOT00000003216.3	4.8e-05	0.000465075	0.140464	1.15081	0.202647	0.202647
296512	ENSCPOG00000002614	ENSCPOT00000002648.3	4.85e-05	0.000469928	0.306512	1.35868	0.442203	0.442203
686883	ENSCPOG00000011830	ENSCPOT00000011945.3	4.86e-05	0.000470639	0.159884	1.17337	0.230664	0.230664
297436	ENSCPOG00000035116	ENSCPOT00000037208.1	4.92e-05	0.000475254	-0.296484	0.743427	-0.427736	0.427736
291661	ENSCPOG00000009172	ENSCPOT00000009255.3	4.96e-05	0.000479771	0.292374	1.3396	0.421807	0.421807
315189	ENSCPOG00000037610	ENSCPOT00000035783.1	4.97e-05	0.000479936	-0.172412	0.841632	-0.248738	0.248738
300062	ENSCPOG00000021807	ENSCPOT00000025921.2	4.98e-05	0.000481205	-0.326966	0.721108	-0.471712	0.471712
294235	ENSCPOG00000037253	ENSCPOT00000047072.1	5.02e-05	0.000484017	0.288014	1.33378	0.415516	0.415516
367100	ENSCPOG00000001535	ENSCPOT00000001555.3	5.05e-05	0.000487269	-0.238304	0.787963	-0.3438	0.3438
286939	ENSCPOG00000004171	ENSCPOT00000004216.3	5.15e-05	0.000495857	0.229139	1.25752	0.330578	0.330578
306487	ENSCPOG00000008656	ENSCPOT00000032665.1	5.18e-05	0.000498482	0.15289	1.1652	0.220573	0.220573
84402	ENSCPOG00000039437	ENSCPOT00000040316.1	5.18e-05	0.000498964	-0.348951	0.705428	-0.50343	0.50343
94339	ENSCPOG00000024407	ENSCPOT00000020063.2	5.19e-05	0.000499029	-0.293374	0.745743	-0.423249	0.423249
312275	ENSCPOG00000005313	ENSCPOT00000005370.3	5.23e-05	0.000502513	0.899043	2.45725	1.29705	1.29705
308939	ENSCPOG00000013623	ENSCPOT00000013759.3	5.23e-05	0.000502642	0.13016	1.13901	0.187781	0.187781
308283	ENSCPOG00000013153	ENSCPOT00000013280.3	5.24e-05	0.000502781	0.20867	1.23204	0.301047	0.301047
364380	ENSCPOG00000000850	ENSCPOT00000046741.1	5.33e-05	0.000511576	0.13464	1.14412	0.194244	0.194244
497897	ENSCPOG00000031347	ENSCPOT00000046927.1	5.36e-05	0.000513998	0.170749	1.18619	0.246339	0.246339
94204	ENSCPOG00000011666	ENSCPOT00000011779.3	5.36e-05	0.00051423	-0.365111	0.69412	-0.526744	0.526744
363453	ENSCPOG00000014516	ENSCPOT00000014661.3	5.4e-05	0.000517176	-0.384139	0.681037	-0.554195	0.554195
81804	ENSCPOG00000022154	ENSCPOT00000025444.2	5.42e-05	0.000518572	-0.155709	0.855808	-0.22464	0.22464
303292	ENSCPOG00000006650	ENSCPOT00000006716.3	5.43e-05	0.000519312	0.147481	1.15891	0.21277	0.21277
24649	ENSCPOG00000024842	ENSCPOT00000027317.2	5.44e-05	0.000519992	0.122374	1.13018	0.176549	0.176549
309429	ENSCPOG00000008389	ENSCPOT00000036856.1	5.44e-05	0.000520368	-0.111054	0.894891	-0.160217	0.160217
500252	ENSCPOG00000019971	ENSCPOT00000024257.2	5.49e-05	0.000524667	-0.127889	0.879951	-0.184505	0.184505
503052	ENSCPOG00000010147	ENSCPOT00000010240.3	5.51e-05	0.000526255	-0.205797	0.813998	-0.296902	0.296902
690253	ENSCPOG00000037063	ENSCPOT00000038314.1	5.54e-05	0.000529137	-0.24328	0.784052	-0.350978	0.350978
24329	ENSCPOG00000000040	ENSCPOT00000000040.3	5.67e-05	0.000540549	-0.207985	0.812219	-0.300059	0.300059
25135	ENSCPOG00000001034	ENSCPOT00000001043.3	5.68e-05	0.000540597	0.0976055	1.10253	0.140815	0.140815
306349	ENSCPOG00000021490	ENSCPOT00000021633.2	5.73e-05	0.000545037	-0.144638	0.865336	-0.208668	0.208668
246280	ENSCPOG00000002927	ENSCPOT00000028165.2	5.79e-05	0.00055	0.18707	1.20571	0.269884	0.269884
311860	ENSCPOG00000005903	ENSCPOT00000045478.1	5.81e-05	0.000551808	-0.270462	0.763027	-0.390195	0.390195
54227	ENSCPOG00000020413	ENSCPOT00000028068.2	5.9e-05	0.000560695	-0.131091	0.877138	-0.189124	0.189124
100360722	ENSCPOG00000033569	ENSCPOT00000039352.1	5.97e-05	0.000567036	0.163561	1.1777	0.235969	0.235969
25528	ENSCPOG00000033569	ENSCPOT00000039352.1	5.97e-05	0.000567036	0.163561	1.1777	0.235969	0.235969
310213	ENSCPOG00000033569	ENSCPOT00000039352.1	5.97e-05	0.000567036	0.163561	1.1777	0.235969	0.235969
100909964	ENSCPOG00000033569	ENSCPOT00000039352.1	5.97e-05	0.000567036	0.163561	1.1777	0.235969	0.235969
497983	ENSCPOG00000019906	ENSCPOT00000019623.2	6.01e-05	0.000570196	-0.324672	0.722764	-0.468403	0.468403
303690	ENSCPOG00000009889	ENSCPOT00000009978.3	6.04e-05	0.000572859	0.149705	1.16149	0.215978	0.215978
299976	ENSCPOG00000011429	ENSCPOT00000043989.1	6.05e-05	0.000573233	-0.138518	0.870648	-0.199839	0.199839
25508	ENSCPOG00000011783	ENSCPOT00000011898.3	6.07e-05	0.000574542	-0.171633	0.842288	-0.247614	0.247614
257644	ENSCPOG00000009580	ENSCPOT00000009666.3	6.1e-05	0.000576989	0.379417	1.46143	0.547383	0.547383
102555298	ENSCPOG00000002385	ENSCPOT00000002418.3	6.24e-05	0.000590177	-0.230022	0.794516	-0.331851	0.331851
304063	ENSCPOG00000015014	ENSCPOT00000015161.3	6.31e-05	0.000596639	-0.141403	0.86814	-0.204001	0.204001
58953	ENSCPOG00000012199	ENSCPOT00000037345.1	6.31e-05	0.000596639	-0.2584	0.772286	-0.372792	0.372792
59303	ENSCPOG00000010051	ENSCPOT00000037109.1	6.35e-05	0.000599363	0.134067	1.14347	0.193418	0.193418
50568	ENSCPOG00000010149	ENSCPOT00000010242.3	6.49e-05	0.000612365	-0.47883	0.619508	-0.690805	0.690805
367903	ENSCPOG00000012067	ENSCPOT00000012183.3	6.5e-05	0.000613105	-0.462975	0.629408	-0.667932	0.667932
100364162	ENSCPOG00000031987	ENSCPOT00000045055.1	6.57e-05	0.000619626	-0.101657	0.90334	-0.146659	0.146659
499702	ENSCPOG00000020548	ENSCPOT00000021448.2	6.58e-05	0.000619685	-0.31984	0.726265	-0.461432	0.461432
498269	ENSCPOG00000007868	ENSCPOT00000007943.3	6.58e-05	0.000619685	-0.189634	0.827262	-0.273584	0.273584
361627	ENSCPOG00000003109	ENSCPOT00000034288.1	6.59e-05	0.000619703	0.213538	1.23805	0.30807	0.30807
313725	ENSCPOG00000039054	ENSCPOT00000041076.1	6.59e-05	0.000620181	-0.354823	0.701297	-0.511902	0.511902
89787	ENSCPOG00000013712	ENSCPOT00000013851.3	6.61e-05	0.000621002	-0.1199	0.887009	-0.17298	0.17298
362691	ENSCPOG00000031174	ENSCPOT00000035173.1	6.62e-05	0.000621566	-0.42017	0.656935	-0.606178	0.606178
361802	ENSCPOG00000013940	ENSCPOT00000014081.3	6.63e-05	0.000622815	-0.254467	0.77533	-0.367118	0.367118
192183	ENSCPOG00000001254	ENSCPOT00000001269.3	6.64e-05	0.000623046	0.267044	1.3061	0.385263	0.385263
84685	ENSCPOG00000011567	ENSCPOT00000011678.3	6.65e-05	0.000623182	-0.283885	0.752853	-0.409559	0.409559
246772	ENSCPOG00000003700	ENSCPOT00000003744.3	6.66e-05	0.000624534	-0.131815	0.876503	-0.190169	0.190169
79210	ENSCPOG00000033880	ENSCPOT00000046819.1	6.69e-05	0.000626163	-0.116826	0.88974	-0.168545	0.168545
305025	ENSCPOG00000024636	ENSCPOT00000036048.1	6.7e-05	0.000626895	-0.147807	0.862598	-0.21324	0.21324
314862	ENSCPOG00000000608	ENSCPOT00000000613.3	6.74e-05	0.000630503	-0.218617	0.803629	-0.315398	0.315398
313644	ENSCPOG00000024422	ENSCPOT00000042412.1	6.76e-05	0.000631411	-0.7012	0.49599	-1.01162	1.01162
364838	ENSCPOG00000040258	ENSCPOT00000030938.1	6.87e-05	0.000641623	0.102332	1.10775	0.147633	0.147633
309002	ENSCPOG00000026412	ENSCPOT00000021842.2	6.88e-05	0.000641891	0.230842	1.25966	0.333035	0.333035
367021	ENSCPOG00000040456	ENSCPOT00000042176.1	6.9e-05	0.000643659	0.194222	1.21437	0.280203	0.280203
497962	ENSCPOG00000038394	ENSCPOT00000038258.1	6.97e-05	0.000649587	-0.264088	0.767906	-0.380999	0.380999
29482	ENSCPOG00000007801	ENSCPOT00000007875.3	7.01e-05	0.000653614	-0.469421	0.625364	-0.677231	0.677231
365960	ENSCPOG00000000873	ENSCPOT00000000879.3	7.06e-05	0.000657862	-0.432042	0.649182	-0.623305	0.623305
362360	ENSCPOG00000007017	ENSCPOT00000040528.1	7.07e-05	0.000658574	-0.21728	0.804705	-0.313469	0.313469
365216	ENSCPOG00000034472	ENSCPOT00000038725.1	7.11e-05	0.000661842	-0.191193	0.825973	-0.275833	0.275833
679812	ENSCPOG00000010045	ENSCPOT00000010136.3	7.15e-05	0.00066478	-0.21765	0.804407	-0.314003	0.314003
310661	ENSCPOG00000019331	ENSCPOT00000022775.2	7.15e-05	0.00066478	-0.149446	0.861185	-0.215605	0.215605
314259	ENSCPOG00000003303	ENSCPOT00000003346.3	7.17e-05	0.000665746	-0.106684	0.89881	-0.153912	0.153912
494219	ENSCPOG00000013299	ENSCPOT00000013428.3	7.23e-05	0.00067088	0.141189	1.15164	0.203692	0.203692
299954	ENSCPOG00000002166	ENSCPOT00000002194.3	7.31e-05	0.000678207	0.261418	1.29877	0.377146	0.377146
315000	ENSCPOG00000002166	ENSCPOT00000002194.3	7.31e-05	0.000678207	0.261418	1.29877	0.377146	0.377146
361709	ENSCPOG00000011201	ENSCPOT00000011307.3	7.34e-05	0.000680323	-0.206227	0.813648	-0.297523	0.297523
100361147	ENSCPOG00000032819	ENSCPOT00000030815.1	7.38e-05	0.000683586	0.342173	1.408	0.493652	0.493652
362605	ENSCPOG00000002488	ENSCPOT00000002521.3	7.42e-05	0.000687075	-0.424404	0.65416	-0.612285	0.612285
296501	ENSCPOG00000001837	ENSCPOT00000001858.3	7.53e-05	0.00069566	0.154872	1.16751	0.223432	0.223432
294276	ENSCPOG00000002811	ENSCPOT00000040675.1	7.55e-05	0.000696252	0.111005	1.1174	0.160147	0.160147
29218	ENSCPOG00000040199	ENSCPOT00000041107.1	7.55e-05	0.000696252	-0.111887	0.894146	-0.161418	0.161418
361063	ENSCPOG00000009705	ENSCPOT00000009792.3	7.55e-05	0.000696252	-0.111759	0.89426	-0.161234	0.161234
307485	ENSCPOG00000034331	ENSCPOT00000031190.1	7.55e-05	0.000696407	0.135917	1.14559	0.196087	0.196087
308508	ENSCPOG00000010543	ENSCPOT00000010638.3	7.65e-05	0.000705128	0.120926	1.12854	0.174459	0.174459
299923	ENSCPOG00000010977	ENSCPOT00000011078.3	7.68e-05	0.000707154	0.265386	1.30393	0.382872	0.382872
89842	ENSCPOG00000006082	ENSCPOT00000006146.3	7.69e-05	0.00070747	-0.103824	0.901384	-0.149786	0.149786
25475	ENSCPOG00000022875	ENSCPOT00000031835.1	7.7e-05	0.000708526	0.564513	1.75859	0.81442	0.81442
25476	ENSCPOG00000022875	ENSCPOT00000031835.1	7.7e-05	0.000708526	0.564513	1.75859	0.81442	0.81442
25448	ENSCPOG00000005923	ENSCPOT00000005986.3	7.72e-05	0.00070936	0.172081	1.18777	0.24826	0.24826
84490	ENSCPOG00000038134	ENSCPOT00000043659.1	7.75e-05	0.000712092	0.216007	1.24111	0.311632	0.311632
362145	ENSCPOG00000014818	ENSCPOT00000014963.3	7.85e-05	0.000721111	-0.138515	0.87065	-0.199835	0.199835
312651	ENSCPOG00000004975	ENSCPOT00000005029.3	7.94e-05	0.000729204	-0.180079	0.835204	-0.2598	0.2598
306253	ENSCPOG00000000283	ENSCPOT00000000286.3	7.95e-05	0.000729251	-0.116255	0.890248	-0.167721	0.167721
288414	ENSCPOG00000008739	ENSCPOT00000008817.3	8.19e-05	0.000751362	0.36091	1.43463	0.520684	0.520684
24514	ENSCPOG00000014653	ENSCPOT00000014798.3	8.24e-05	0.000755023	0.19606	1.2166	0.282855	0.282855
305714	ENSCPOG00000007930	ENSCPOT00000008005.3	8.28e-05	0.000758363	-0.152014	0.858977	-0.219309	0.219309
288064	ENSCPOG00000007925	ENSCPOT00000008000.3	8.31e-05	0.000760428	0.110872	1.11725	0.159955	0.159955
64362	ENSCPOG00000002458	ENSCPOT00000002491.3	8.35e-05	0.000764075	0.447238	1.56399	0.645228	0.645228
64670	ENSCPOG00000036838	ENSCPOT00000033982.1	8.36e-05	0.000764075	0.109673	1.11591	0.158225	0.158225
100359937	ENSCPOG00000036838	ENSCPOT00000033982.1	8.36e-05	0.000764075	0.109673	1.11591	0.158225	0.158225
313388	ENSCPOG00000006170	ENSCPOT00000006234.3	8.45e-05	0.0007716	0.111667	1.11814	0.161101	0.161101
310707	ENSCPOG00000009000	ENSCPOT00000009083.3	8.48e-05	0.000774808	0.133502	1.14282	0.192602	0.192602
295707	ENSCPOG00000036559	ENSCPOT00000031832.1	8.49e-05	0.00077516	-0.107771	0.897833	-0.155481	0.155481
117103	ENSCPOG00000036546	ENSCPOT00000033238.1	8.5e-05	0.000775769	-0.112439	0.893652	-0.162215	0.162215
294917	ENSCPOG00000012060	ENSCPOT00000038395.1	8.54e-05	0.000778731	0.138573	1.14863	0.199918	0.199918
24547	ENSCPOG00000008430	ENSCPOT00000008505.3	8.59e-05	0.000782467	0.415143	1.51459	0.598925	0.598925
317376	ENSCPOG00000012410	ENSCPOT00000036717.1	8.61e-05	0.00078387	0.125653	1.13389	0.181279	0.181279
171047	ENSCPOG00000025216	ENSCPOT00000020600.2	8.67e-05	0.000788999	-0.276459	0.758465	-0.398846	0.398846
290834	ENSCPOG00000007755	ENSCPOT00000007829.3	8.7e-05	0.000791224	0.10337	1.1089	0.149131	0.149131
314740	ENSCPOG00000009624	ENSCPOT00000009711.3	8.73e-05	0.000792963	-0.393082	0.674974	-0.567097	0.567097
81024	ENSCPOG00000021862	ENSCPOT00000019838.2	8.74e-05	0.000793286	-0.179752	0.835477	-0.259328	0.259328
25054	ENSCPOG00000032833	ENSCPOT00000035021.1	8.84e-05	0.000801896	0.203551	1.22575	0.293662	0.293662
292535	ENSCPOG00000027247	ENSCPOT00000021683.2	8.86e-05	0.00080393	-0.202668	0.816549	-0.292388	0.292388
286919	ENSCPOG00000007408	ENSCPOT00000007480.3	8.93e-05	0.000809152	0.14838	1.15995	0.214067	0.214067
499856	ENSCPOG00000009331	ENSCPOT00000009416.2	9.04e-05	0.000818514	-0.71903	0.487225	-1.03734	1.03734
680537	ENSCPOG00000007513	ENSCPOT00000007586.3	9.13e-05	0.0008268	0.136937	1.14676	0.197558	0.197558
360763	ENSCPOG00000005241	ENSCPOT00000005298.3	9.2e-05	0.000831908	-0.159994	0.852149	-0.230823	0.230823
501659	ENSCPOG00000005241	ENSCPOT00000005298.3	9.2e-05	0.000831908	-0.159994	0.852149	-0.230823	0.230823
291948	ENSCPOG00000012353	ENSCPOT00000012470.2	9.25e-05	0.000836587	0.115323	1.12224	0.166375	0.166375
291295	ENSCPOG00000005679	ENSCPOT00000038594.1	9.27e-05	0.000837735	-0.157651	0.854148	-0.227442	0.227442
289930	ENSCPOG00000009278	ENSCPOT00000020340.2	9.31e-05	0.000840844	-0.0957769	0.908667	-0.138177	0.138177
116646	ENSCPOG00000009278	ENSCPOT00000020340.2	9.31e-05	0.000840844	-0.0957769	0.908667	-0.138177	0.138177
100360791	ENSCPOG00000009278	ENSCPOT00000020340.2	9.31e-05	0.000840844	-0.0957769	0.908667	-0.138177	0.138177
363970	ENSCPOG00000009278	ENSCPOT00000020340.2	9.31e-05	0.000840844	-0.0957769	0.908667	-0.138177	0.138177
500923	ENSCPOG00000009278	ENSCPOT00000020340.2	9.31e-05	0.000840844	-0.0957769	0.908667	-0.138177	0.138177
685718	ENSCPOG00000009278	ENSCPOT00000020340.2	9.31e-05	0.000840844	-0.0957769	0.908667	-0.138177	0.138177
304775	ENSCPOG00000024699	ENSCPOT00000021187.2	9.36e-05	0.000845456	-0.283736	0.752965	-0.409344	0.409344
691394	ENSCPOG00000005378	ENSCPOT00000005435.3	9.42e-05	0.000850221	-0.132136	0.876222	-0.190632	0.190632
309025	ENSCPOG00000000626	ENSCPOT00000032420.1	9.5e-05	0.000856501	-0.17988	0.835371	-0.259512	0.259512
100360334	ENSCPOG00000001349	ENSCPOT00000001368.3	9.55e-05	0.000860318	-0.130681	0.877498	-0.188532	0.188532
297332	ENSCPOG00000006826	ENSCPOT00000006895.3	9.57e-05	0.000861836	-0.198923	0.819613	-0.286985	0.286985
360955	ENSCPOG00000007632	ENSCPOT00000007705.3	9.63e-05	0.000866503	-0.314866	0.729887	-0.454255	0.454255
282585	ENSCPOG00000007632	ENSCPOT00000007705.3	9.63e-05	0.000866503	-0.314866	0.729887	-0.454255	0.454255
25205	ENSCPOG00000013354	ENSCPOT00000013484.3	9.63e-05	0.000866503	-0.168411	0.845007	-0.242965	0.242965
50672	ENSCPOG00000015463	ENSCPOT00000015614.3	9.64e-05	0.000866503	0.914326	2.49509	1.31909	1.31909
287662	ENSCPOG00000027284	ENSCPOT00000028396.2	9.7e-05	0.000871232	-0.163961	0.848775	-0.236545	0.236545
103692755	ENSCPOG00000027284	ENSCPOT00000028396.2	9.7e-05	0.000871232	-0.163961	0.848775	-0.236545	0.236545
29415	ENSCPOG00000035775	ENSCPOT00000047279.1	9.7e-05	0.000871232	-0.153585	0.857628	-0.221576	0.221576
316228	ENSCPOG00000003615	ENSCPOT00000003659.3	9.73e-05	0.000873531	0.158198	1.1714	0.228232	0.228232
501559	ENSCPOG00000008695	ENSCPOT00000008773.3	9.74e-05	0.000873827	0.230014	1.25862	0.331839	0.331839
302953	ENSCPOG00000035234	ENSCPOT00000033525.1	9.8e-05	0.000878567	0.169154	1.1843	0.244037	0.244037
81784	ENSCPOG00000037065	ENSCPOT00000041769.1	9.81e-05	0.000878567	0.093722	1.09825	0.135212	0.135212
63880	ENSCPOG00000014938	ENSCPOT00000039582.1	9.86e-05	0.000882994	-0.141406	0.868137	-0.204005	0.204005
100365679	ENSCPOG00000005517	ENSCPOT00000005576.3	9.87e-05	0.000883833	-0.118186	0.888531	-0.170506	0.170506
299825	ENSCPOG00000014211	ENSCPOT00000014353.3	9.9e-05	0.000885344	-0.0990208	0.905724	-0.142857	0.142857
498066	ENSCPOG00000003488	ENSCPOT00000003532.3	0.000100292	0.000896757	-0.357357	0.699523	-0.515558	0.515558
304477	ENSCPOG00000001426	ENSCPOT00000001445.3	0.000100748	0.000900383	0.25496	1.29041	0.367829	0.367829
117183	ENSCPOG00000035101	ENSCPOT00000031521.1	0.000101034	0.000902021	-0.198956	0.819586	-0.287033	0.287033
683573	ENSCPOG00000035101	ENSCPOT00000031521.1	0.000101034	0.000902021	-0.198956	0.819586	-0.287033	0.287033
25308	ENSCPOG00000031855	ENSCPOT00000045147.1	0.000103469	0.00092235	0.179856	1.19705	0.259478	0.259478
304543	ENSCPOG00000014377	ENSCPOT00000014522.3	0.000103534	0.000922467	-0.1523	0.85873	-0.219723	0.219723
361612	ENSCPOG00000003601	ENSCPOT00000003645.3	0.000103692	0.000923408	-0.568636	0.566297	-0.820369	0.820369
290270	ENSCPOG00000014672	ENSCPOT00000014817.3	0.000104202	0.000927008	-0.135146	0.873588	-0.194975	0.194975
361046	ENSCPOG00000014672	ENSCPOT00000014817.3	0.000104202	0.000927008	-0.135146	0.873588	-0.194975	0.194975
287710	ENSCPOG00000036454	ENSCPOT00000045687.1	0.000104942	0.00093265	-0.131904	0.876425	-0.190297	0.190297
362242	ENSCPOG00000005179	ENSCPOT00000005234.3	0.00010533	0.000935618	-0.115466	0.890951	-0.166582	0.166582
290963	ENSCPOG00000038711	ENSCPOT00000031520.1	0.000105443	0.000936156	-0.115475	0.890943	-0.166595	0.166595
313672	ENSCPOG00000007591	ENSCPOT00000007664.3	0.000105769	0.00093857	-0.20469	0.8149	-0.295305	0.295305
303630	ENSCPOG00000014341	ENSCPOT00000014483.3	0.000107056	0.00094951	-0.125685	0.881893	-0.181324	0.181324
501283	ENSCPOG00000039184	ENSCPOT00000041780.1	0.000107702	0.00095476	-3.66394	0.0256313	-5.28595	5.28595
362597	ENSCPOG00000020754	ENSCPOT00000025983.2	0.000109603	0.000971127	-0.187163	0.829309	-0.270019	0.270019
25584	ENSCPOG00000002092	ENSCPOT00000002119.3	0.000110261	0.000975973	0.120857	1.12846	0.174359	0.174359
313478	ENSCPOG00000005067	ENSCPOT00000005122.3	0.000110478	0.000977399	0.115514	1.12245	0.166651	0.166651
100362495	ENSCPOG00000002950	ENSCPOT00000002987.3	0.000111147	0.000982824	0.206071	1.22884	0.297298	0.297298
307492	ENSCPOG00000009197	ENSCPOT00000009280.3	0.00011305	0.000999146	0.126532	1.13489	0.182547	0.182547
293561	ENSCPOG00000038755	ENSCPOT00000044506.1	0.000113237	0.00099992	-0.727049	0.483333	-1.04891	1.04891
360492	ENSCPOG00000032923	ENSCPOT00000040663.1	0.000113251	0.00099992	0.0990718	1.10415	0.14293	0.14293
502418	ENSCPOG00000032923	ENSCPOT00000040663.1	0.000113251	0.00099992	0.0990718	1.10415	0.14293	0.14293
116659	ENSCPOG00000014814	ENSCPOT00000030958.1	0.000113797	0.00100424	0.118573	1.12589	0.171065	0.171065
361466	ENSCPOG00000035664	ENSCPOT00000047312.1	0.000115502	0.00101826	-0.391227	0.676227	-0.564421	0.564421
25297	ENSCPOG00000003277	ENSCPOT00000003320.3	0.000116919	0.00103024	-0.126329	0.881325	-0.182255	0.182255
300696	ENSCPOG00000004685	ENSCPOT00000004734.3	0.000117402	0.00103397	-0.156263	0.855334	-0.22544	0.22544
292028	ENSCPOG00000012036	ENSCPOT00000039523.1	0.000117584	0.00103505	0.113482	1.12017	0.163719	0.163719
65129	ENSCPOG00000037018	ENSCPOT00000039609.1	0.000118845	0.00104564	-0.162231	0.850245	-0.23405	0.23405
306748	ENSCPOG00000020514	ENSCPOT00000023761.2	0.00011898	0.00104578	0.180001	1.19722	0.259686	0.259686
29177	ENSCPOG00000034444	ENSCPOT00000036538.1	0.000119716	0.00105143	-0.597313	0.550288	-0.86174	0.86174
296081	ENSCPOG00000030711	ENSCPOT00000039018.1	0.000119743	0.00105143	0.12693	1.13534	0.183121	0.183121
64203	ENSCPOG00000012794	ENSCPOT00000012919.3	0.000119877	0.00105208	-0.184802	0.831269	-0.266613	0.266613
60587	ENSCPOG00000036262	ENSCPOT00000048447.1	0.000121085	0.00106215	0.362352	1.43671	0.522764	0.522764
295586	ENSCPOG00000003508	ENSCPOT00000003552.3	0.00012271	0.00107499	0.193159	1.21308	0.278669	0.278669
25227	ENSCPOG00000040291	ENSCPOT00000034522.1	0.000122769	0.00107499	-0.103907	0.901309	-0.149906	0.149906
362696	ENSCPOG00000012175	ENSCPOT00000034399.1	0.000122785	0.00107499	0.181964	1.19957	0.262518	0.262518
360681	ENSCPOG00000000304	ENSCPOT00000000307.3	0.000122793	0.00107499	-0.123292	0.884006	-0.177872	0.177872
60373	ENSCPOG00000030510	ENSCPOT00000039750.1	0.000122902	0.00107541	0.123951	1.13196	0.178823	0.178823
314660	ENSCPOG00000022165	ENSCPOT00000021704.2	0.000124266	0.0010868	-0.177698	0.837195	-0.256364	0.256364
293705	ENSCPOG00000022165	ENSCPOT00000021704.2	0.000124266	0.0010868	-0.177698	0.837195	-0.256364	0.256364
29635	ENSCPOG00000001987	ENSCPOT00000002013.3	0.000124482	0.00108815	-0.160591	0.851641	-0.231683	0.231683
89809	ENSCPOG00000004248	ENSCPOT00000004293.3	0.000124585	0.00108851	-0.0966311	0.907891	-0.139409	0.139409
288259	ENSCPOG00000005160	ENSCPOT00000005215.3	0.000125088	0.00109236	0.0996365	1.10477	0.143745	0.143745
691105	ENSCPOG00000012007	ENSCPOT00000012123.3	0.00012518	0.00109262	0.325362	1.38453	0.469398	0.469398
54245	ENSCPOG00000006877	ENSCPOT00000006946.3	0.000125523	0.00109507	-0.123088	0.884186	-0.177579	0.177579
83835	ENSCPOG00000040036	ENSCPOT00000044545.1	0.000125591	0.00109512	-0.168337	0.845069	-0.242859	0.242859
500295	ENSCPOG00000015706	ENSCPOT00000015861.3	0.000125812	0.0010965	-0.127162	0.880591	-0.183456	0.183456
25084	ENSCPOG00000038281	ENSCPOT00000036804.1	0.000127516	0.00111081	-0.118494	0.888257	-0.170951	0.170951
363109	ENSCPOG00000002649	ENSCPOT00000034135.1	0.000127584	0.00111085	0.11606	1.12306	0.167439	0.167439
314273	ENSCPOG00000032392	ENSCPOT00000046287.1	0.000129061	0.00112259	-0.100742	0.904167	-0.145339	0.145339
81917	ENSCPOG00000007153	ENSCPOT00000007224.3	0.000129527	0.00112609	-0.1351	0.873629	-0.194908	0.194908
300053	ENSCPOG00000010262	ENSCPOT00000010356.3	0.000129655	0.00112664	-0.219535	0.802892	-0.316722	0.316722
681371	ENSCPOG00000002815	ENSCPOT00000002851.3	0.000131566	0.00114269	0.160709	1.17434	0.231855	0.231855
366461	ENSCPOG00000008214	ENSCPOT00000042288.1	0.000132238	0.00114795	0.214466	1.2392	0.309408	0.309408
24778	ENSCPOG00000000635	ENSCPOT00000000640.3	0.000133624	0.00115831	-0.247375	0.780848	-0.356887	0.356887
300211	ENSCPOG00000031801	ENSCPOT00000031909.1	0.000133694	0.00115831	-0.270953	0.762652	-0.390903	0.390903
26193	ENSCPOG00000017403	ENSCPOT00000017558.1	0.000134076	0.00116105	-0.107171	0.898372	-0.154615	0.154615
81781	ENSCPOG00000020270	ENSCPOT00000031855.1	0.000134266	0.00116211	0.390865	1.47826	0.563899	0.563899
113938	ENSCPOG00000020270	ENSCPOT00000031855.1	0.000134266	0.00116211	0.390865	1.47826	0.563899	0.563899
688682	ENSCPOG00000020270	ENSCPOT00000031855.1	0.000134266	0.00116211	0.390865	1.47826	0.563899	0.563899
365755	ENSCPOG00000005472	ENSCPOT00000045750.1	0.000134402	0.00116272	0.19295	1.21282	0.278368	0.278368
314642	ENSCPOG00000019570	ENSCPOT00000032337.1	0.000134693	0.00116467	-0.140519	0.868907	-0.202726	0.202726
117277	ENSCPOG00000008749	ENSCPOT00000008827.3	0.000135527	0.0011713	-0.110192	0.895662	-0.158974	0.158974
309136	ENSCPOG00000031028	ENSCPOT00000033729.1	0.000137049	0.00118387	-0.131	0.877218	-0.188993	0.188993
497083	ENSCPOG00000034090	ENSCPOT00000045438.1	0.000138361	0.00119403	1.46236	4.31615	2.10974	2.10974
361578	ENSCPOG00000004899	ENSCPOT00000004952.3	0.000138452	0.00119423	-0.0973755	0.907215	-0.140483	0.140483
309454	ENSCPOG00000011087	ENSCPOT00000011190.3	0.000140221	0.00120772	0.19536	1.21575	0.281845	0.281845
24158	ENSCPOG00000011134	ENSCPOT00000011238.3	0.000140222	0.00120772	-0.15362	0.857598	-0.221627	0.221627
79124	ENSCPOG00000007130	ENSCPOT00000031472.1	0.000140447	0.00120907	0.151664	1.16377	0.218804	0.218804
313729	ENSCPOG00000031633	ENSCPOT00000036581.1	0.000141619	0.00121855	-0.122004	0.885145	-0.176014	0.176014
83720	ENSCPOG00000010924	ENSCPOT00000011025.3	0.000144157	0.00123798	0.169685	1.18493	0.244803	0.244803
362374	ENSCPOG00000037528	ENSCPOT00000043118.1	0.000145303	0.00124721	-0.132923	0.875533	-0.191767	0.191767
24913	ENSCPOG00000034238	ENSCPOT00000040829.1	0.000146103	0.00125346	-0.231118	0.793646	-0.333433	0.333433
25494	ENSCPOG00000014654	ENSCPOT00000014799.3	0.000147043	0.0012603	-0.245903	0.781998	-0.354763	0.354763
361242	ENSCPOG00000013650	ENSCPOT00000031540.1	0.00014855	0.0012726	-0.28791	0.749829	-0.415366	0.415366
89788	ENSCPOG00000004974	ENSCPOT00000005028.3	0.000149449	0.00127905	-0.221337	0.801446	-0.319322	0.319322
117038	ENSCPOG00000035611	ENSCPOT00000031805.1	0.000149581	0.00127955	3.28096	26.6014	4.73343	4.73343
688429	ENSCPOG00000007759	ENSCPOT00000035778.1	0.000150136	0.00128368	0.144051	1.15494	0.207821	0.207821
29205	ENSCPOG00000035790	ENSCPOT00000000373.3	0.000150599	0.00128701	-0.242418	0.784728	-0.349736	0.349736
362934	ENSCPOG00000034097	ENSCPOT00000033070.1	0.000151714	0.00129591	-0.144222	0.865696	-0.208068	0.208068
361814	ENSCPOG00000039027	ENSCPOT00000041103.1	0.000151881	0.00129671	0.0956772	1.1004	0.138033	0.138033
94268	ENSCPOG00000039989	ENSCPOT00000031628.1	0.00015279	0.00130338	0.167258	1.18206	0.241302	0.241302
289159	ENSCPOG00000004377	ENSCPOT00000004425.3	0.000152812	0.00130338	0.210686	1.23453	0.303956	0.303956
114027	ENSCPOG00000008164	ENSCPOT00000034560.1	0.000153494	0.00130857	-0.644212	0.525076	-0.929402	0.929402
297514	ENSCPOG00000006520	ENSCPOT00000006585.3	0.00015408	0.00131293	0.102243	1.10765	0.147505	0.147505
306356	ENSCPOG00000007219	ENSCPOT00000007291.3	0.000154566	0.00131643	1.98906	7.30864	2.8696	2.8696
361084	ENSCPOG00000001402	ENSCPOT00000001421.3	0.000154791	0.00131771	-0.118406	0.888335	-0.170823	0.170823
310377	ENSCPOG00000015360	ENSCPOT00000015510.3	0.000155599	0.00132331	0.328943	1.3895	0.474564	0.474564
316767	ENSCPOG00000003795	ENSCPOT00000003839.3	0.000155976	0.00132588	0.420597	1.52287	0.606793	0.606793
81744	ENSCPOG00000009675	ENSCPOT00000036247.1	0.000157032	0.0013342	-0.21315	0.808035	-0.307511	0.307511
116728	ENSCPOG00000010483	ENSCPOT00000039042.1	0.000158528	0.00134626	-0.148396	0.862089	-0.214091	0.214091
688999	ENSCPOG00000015006	ENSCPOT00000015153.3	0.000158729	0.00134732	-0.336568	0.714217	-0.485565	0.485565
305974	ENSCPOG00000023428	ENSCPOT00000022610.2	0.000159109	0.00134989	-0.358144	0.698973	-0.516692	0.516692
292944	ENSCPOG00000000736	ENSCPOT00000032502.1	0.000159554	0.00135301	-0.161599	0.850782	-0.233138	0.233138
117287	ENSCPOG00000006851	ENSCPOT00000006920.3	0.000160708	0.00136214	-0.124921	0.882566	-0.180223	0.180223
301056	ENSCPOG00000000592	ENSCPOT00000000597.3	0.000162837	0.00137952	-0.240352	0.786351	-0.346754	0.346754
94342	ENSCPOG00000002038	ENSCPOT00000033761.1	0.000163482	0.00138432	0.113627	1.12033	0.163929	0.163929
117955	ENSCPOG00000004444	ENSCPOT00000004493.3	0.000164405	0.00139147	0.180962	1.19837	0.261073	0.261073
29700	ENSCPOG00000036733	ENSCPOT00000031911.1	0.00016473	0.00139324	-0.20094	0.817961	-0.289895	0.289895
58958	ENSCPOG00000009066	ENSCPOT00000009149.3	0.000164773	0.00139324	0.449529	1.56757	0.648533	0.648533
361435	ENSCPOG00000002341	ENSCPOT00000002373.3	0.000166333	0.00140575	0.129518	1.13828	0.186855	0.186855
303803	ENSCPOG00000012123	ENSCPOT00000012239.3	0.000168848	0.00142564	0.117221	1.12437	0.169115	0.169115
499084	ENSCPOG00000032117	ENSCPOT00000031180.1	0.000169927	0.00143406	0.155339	1.16805	0.224107	0.224107
29688	ENSCPOG00000032117	ENSCPOT00000031180.1	0.000169927	0.00143406	0.155339	1.16805	0.224107	0.224107
64445	ENSCPOG00000033773	ENSCPOT00000037610.1	0.000170719	0.00144006	-0.133285	0.875216	-0.192289	0.192289
310720	ENSCPOG00000011305	ENSCPOT00000011411.3	0.000174113	0.00146797	0.166448	1.1811	0.240134	0.240134
60563	ENSCPOG00000003292	ENSCPOT00000003335.3	0.00017475	0.00147264	-1.01427	0.362667	-1.46328	1.46328
25066	ENSCPOG00000006369	ENSCPOT00000006434.3	0.00017514	0.00147517	0.266205	1.305	0.384052	0.384052
83521	ENSCPOG00000025211	ENSCPOT00000024993.2	0.000175218	0.00147517	0.114433	1.12124	0.165091	0.165091
100363642	ENSCPOG00000008997	ENSCPOT00000009080.3	0.000176064	0.00148158	0.187014	1.20564	0.269804	0.269804
366872	ENSCPOG00000008997	ENSCPOT00000009080.3	0.000176064	0.00148158	0.187014	1.20564	0.269804	0.269804
314830	ENSCPOG00000014353	ENSCPOT00000043283.1	0.000177772	0.00149524	0.231371	1.26033	0.333797	0.333797
310864	ENSCPOG00000007804	ENSCPOT00000007879.3	0.000178802	0.00150319	0.22198	1.24855	0.320249	0.320249
311468	ENSCPOG00000001807	ENSCPOT00000001828.3	0.000178989	0.00150404	-0.191269	0.82591	-0.275943	0.275943
116546	ENSCPOG00000032717	ENSCPOT00000034048.1	0.000179291	0.00150585	-0.103683	0.901511	-0.149583	0.149583
301130	ENSCPOG00000023894	ENSCPOT00000024695.2	0.000181144	0.00152069	-0.115272	0.891124	-0.166302	0.166302
497961	ENSCPOG00000031914	ENSCPOT00000044524.1	0.00018252	0.00153152	0.152572	1.16483	0.220115	0.220115
[truncated: 2,287 more rows]

## Sheet: Kidney 24h 30 µM (in vitro)
NCBI Entrez id	Ensemble gene	Target ID	pvalue	qvalue	beta	FC=exp(beta)	log(FC,2)	abs(logFC)
114846	ENSCPOG00000001014	ENSCPOT00000001022.3	0	0	2.07101	7.93286	2.98784	2.98784
25283	ENSCPOG00000008314	ENSCPOT00000008389.3	0	0	1.4406	4.22322	2.07834	2.07834
305540	ENSCPOG00000008754	ENSCPOT00000008832.3	0	0	1.37314	3.94774	1.98103	1.98103
117254	ENSCPOG00000014137	ENSCPOT00000014279.3	0	0	1.30086	3.67245	1.87674	1.87674
100363379	ENSCPOG00000014137	ENSCPOT00000014279.3	0	0	1.30086	3.67245	1.87674	1.87674
24451	ENSCPOG00000023588	ENSCPOT00000026740.2	0	0	1.67266	5.3263	2.41313	2.41313
83613	ENSCPOG00000023838	ENSCPOT00000025390.2	0	0	1.37503	3.95518	1.98374	1.98374
298795	ENSCPOG00000035257	ENSCPOT00000046500.1	0	0	1.63884	5.14922	2.36435	2.36435
494499	ENSCPOG00000040324	ENSCPOT00000004231.3	0	0	8.55585	5197.08	12.3435	12.3435
24422	ENSCPOG00000040324	ENSCPOT00000004231.3	0	0	8.55585	5197.08	12.3435	12.3435
24188	ENSCPOG00000039887	ENSCPOT00000037997.1	9.5e-306	1.85e-302	1.29666	3.65706	1.87068	1.87068
29651	ENSCPOG00000039887	ENSCPOT00000037997.1	9.5e-306	1.85e-302	1.29666	3.65706	1.87068	1.87068
58819	ENSCPOG00000011941	ENSCPOT00000012057.3	7.73e-282	1.36e-278	1.07999	2.94464	1.55809	1.55809
171493	ENSCPOG00000006612	ENSCPOT00000006678.3	5.64e-259	7.63e-256	1.49026	4.43823	2.14998	2.14998
29739	ENSCPOG00000037468	ENSCPOT00000035308.1	9.9e-256	1.24e-252	1.46549	4.32967	2.11426	2.11426
192227	ENSCPOG00000022115	ENSCPOT00000026835.2	4.53e-228	4.69e-225	1.01756	2.76644	1.46803	1.46803
24314	ENSCPOG00000012430	ENSCPOT00000012549.3	4.98e-216	4.86e-213	0.928137	2.52979	1.33902	1.33902
25026	ENSCPOG00000030696	ENSCPOT00000039558.1	8.06e-201	7.45e-198	1.08374	2.95571	1.5635	1.5635
81526	ENSCPOG00000040005	ENSCPOT00000044478.1	7.78e-170	6.51e-167	-0.796536	0.450888	-1.14916	1.14916
116686	ENSCPOG00000005290	ENSCPOT00000005347.3	1.61e-157	1.18e-154	1.04178	2.83427	1.50297	1.50297
24426	ENSCPOG00000020253	ENSCPOT00000025069.2	1.58e-146	1.11e-143	1.26932	3.55842	1.83124	1.83124
24567	ENSCPOG00000011120	ENSCPOT00000011224.3	4.84e-145	3.15e-142	1.528	4.60896	2.20444	2.20444
94167	ENSCPOG00000036256	ENSCPOT00000047327.1	1.15e-132	7.21e-130	0.704856	2.02355	1.01689	1.01689
24392	ENSCPOG00000015249	ENSCPOT00000015396.3	8.39e-132	5.08e-129	0.805857	2.23861	1.16261	1.16261
54256	ENSCPOG00000015249	ENSCPOT00000015396.3	8.39e-132	5.08e-129	0.805857	2.23861	1.16261	1.16261
24377	ENSCPOG00000021395	ENSCPOT00000026935.2	2.19e-128	1.28e-125	0.691853	1.99741	0.998132	0.998132
24192	ENSCPOG00000001285	ENSCPOT00000001301.3	1.3e-123	7.15e-121	0.766014	2.15117	1.10512	1.10512
689415	ENSCPOG00000033531	ENSCPOT00000044307.1	4.53e-121	2.41e-118	4.43521	84.3701	6.39866	6.39866
100362623	ENSCPOG00000033531	ENSCPOT00000044307.1	4.53e-121	2.41e-118	4.43521	84.3701	6.39866	6.39866
116484	ENSCPOG00000015348	ENSCPOT00000015497.3	1.38e-120	7.12e-118	1.10911	3.03165	1.6001	1.6001
306891	ENSCPOG00000012763	ENSCPOT00000012886.3	1.92e-119	9.63e-117	-0.823114	0.439062	-1.1875	1.1875
291091	ENSCPOG00000012763	ENSCPOT00000012886.3	1.92e-119	9.63e-117	-0.823114	0.439062	-1.1875	1.1875
360772	ENSCPOG00000037298	ENSCPOT00000043869.1	5.04e-114	2.46e-111	0.855999	2.35372	1.23495	1.23495
25389	ENSCPOG00000034947	ENSCPOT00000046746.1	1.15e-108	5.3e-106	1.01887	2.77007	1.46992	1.46992
83808	ENSCPOG00000025676	ENSCPOT00000026526.2	3.87e-107	1.74e-104	1.10852	3.02988	1.59926	1.59926
24862	ENSCPOG00000025676	ENSCPOT00000026526.2	3.87e-107	1.74e-104	1.10852	3.02988	1.59926	1.59926
286989	ENSCPOG00000025676	ENSCPOT00000026526.2	3.87e-107	1.74e-104	1.10852	3.02988	1.59926	1.59926
29623	ENSCPOG00000025676	ENSCPOT00000026526.2	3.87e-107	1.74e-104	1.10852	3.02988	1.59926	1.59926
266685	ENSCPOG00000025676	ENSCPOT00000026526.2	3.87e-107	1.74e-104	1.10852	3.02988	1.59926	1.59926
25285	ENSCPOG00000034237	ENSCPOT00000031396.1	3.96e-106	1.74e-103	1.10384	3.01572	1.5925	1.5925
364031	ENSCPOG00000033073	ENSCPOT00000034043.1	4.3e-104	1.84e-101	-0.995821	0.36942	-1.43667	1.43667
266732	ENSCPOG00000006230	ENSCPOT00000006295.3	4.9e-104	2.05e-101	0.668133	1.95059	0.963912	0.963912
361680	ENSCPOG00000038479	ENSCPOT00000039195.1	1.1e-101	4.49e-99	0.661665	1.93802	0.954581	0.954581
116777	ENSCPOG00000009166	ENSCPOT00000009249.3	1.62e-101	6.46e-99	-0.639638	0.527483	-0.922803	0.922803
171040	ENSCPOG00000009123	ENSCPOT00000009206.3	7.36e-97	2.88e-94	0.630882	1.87927	0.91017	0.91017
50567	ENSCPOG00000013152	ENSCPOT00000013279.3	1.69e-95	6.46e-93	0.81442	2.25787	1.17496	1.17496
83472	ENSCPOG00000004550	ENSCPOT00000004599.3	2.62e-89	9.79e-87	0.688487	1.9907	0.993276	0.993276
29545	ENSCPOG00000001263	ENSCPOT00000001279.3	1.93e-88	7.07e-86	0.789763	2.20287	1.13939	1.13939
360243	ENSCPOG00000006799	ENSCPOT00000006868.3	3.69e-82	1.27e-79	1.023	2.78153	1.47588	1.47588
362248	ENSCPOG00000005271	ENSCPOT00000005328.3	4.31e-82	1.46e-79	1.28247	3.60552	1.85021	1.85021
84480	ENSCPOG00000038406	ENSCPOT00000037995.1	1.84e-80	6.1e-78	-0.576505	0.561859	-0.831721	0.831721
295691	ENSCPOG00000015013	ENSCPOT00000015160.3	2.57e-76	8.37e-74	-0.873118	0.417647	-1.25964	1.25964
29223	ENSCPOG00000037978	ENSCPOT00000032487.1	1.63e-70	5.22e-68	-0.531456	0.587748	-0.766729	0.766729
140668	ENSCPOG00000013296	ENSCPOT00000013425.3	3.29e-69	1.01e-66	1.08015	2.94514	1.55833	1.55833
497815	ENSCPOG00000006412	ENSCPOT00000035718.1	3.15e-67	9.53e-65	1.17449	3.23649	1.69443	1.69443
308807	ENSCPOG00000031160	ENSCPOT00000042898.1	7.36e-66	2.19e-63	0.654045	1.9233	0.943587	0.943587
24590	ENSCPOG00000007994	ENSCPOT00000008069.3	1.2e-65	3.52e-63	0.618971	1.85702	0.892986	0.892986
24778	ENSCPOG00000000635	ENSCPOT00000000640.3	9.15e-64	2.63e-61	-0.708324	0.492469	-1.02189	1.02189
24565	ENSCPOG00000004872	ENSCPOT00000004925.3	4.81e-63	1.36e-60	0.615222	1.85007	0.887577	0.887577
364773	ENSCPOG00000000371	ENSCPOT00000000374.3	5.72e-61	1.6e-58	0.863974	2.37257	1.24645	1.24645
498790	ENSCPOG00000000371	ENSCPOT00000000374.3	5.72e-61	1.6e-58	0.863974	2.37257	1.24645	1.24645
307096	ENSCPOG00000000371	ENSCPOT00000000374.3	5.72e-61	1.6e-58	0.863974	2.37257	1.24645	1.24645
361266	ENSCPOG00000000371	ENSCPOT00000000374.3	5.72e-61	1.6e-58	0.863974	2.37257	1.24645	1.24645
25303	ENSCPOG00000010942	ENSCPOT00000011043.3	1.41e-57	3.88e-55	1.44323	4.23436	2.08214	2.08214
360945	ENSCPOG00000001037	ENSCPOT00000001046.3	1.82e-57	4.93e-55	0.563427	1.75668	0.812853	0.812853
500941	ENSCPOG00000033859	ENSCPOT00000043177.1	5.07e-57	1.35e-54	0.559204	1.74928	0.806761	0.806761
64524	ENSCPOG00000000072	ENSCPOT00000000072.3	9.82e-57	2.58e-54	0.527237	1.69424	0.760642	0.760642
24423	ENSCPOG00000007803	ENSCPOT00000007878.3	1.62e-56	4.2e-54	0.786543	2.19579	1.13474	1.13474
317322	ENSCPOG00000001353	ENSCPOT00000001372.3	1.47e-55	3.76e-53	-0.476036	0.621241	-0.686774	0.686774
24399	ENSCPOG00000005166	ENSCPOT00000005221.3	8.28e-53	2.05e-50	0.43596	1.54645	0.628957	0.628957
171341	ENSCPOG00000038822	ENSCPOT00000039853.1	8.47e-53	2.07e-50	0.591308	1.80635	0.853077	0.853077
362586	ENSCPOG00000012820	ENSCPOT00000012945.3	1.25e-52	3.01e-50	0.544045	1.72296	0.784891	0.784891
80878	ENSCPOG00000025481	ENSCPOT00000025872.2	1.49e-52	3.53e-50	-0.658153	0.517807	-0.949514	0.949514
83722	ENSCPOG00000021250	ENSCPOT00000021364.2	5.03e-52	1.17e-49	0.439796	1.55239	0.634492	0.634492
499615	ENSCPOG00000007234	ENSCPOT00000007306.3	6.68e-52	1.53e-49	-0.43845	0.645035	-0.63255	0.63255
57298	ENSCPOG00000036087	ENSCPOT00000045766.1	9.93e-52	2.24e-49	0.588267	1.80087	0.848691	0.848691
308797	ENSCPOG00000004272	ENSCPOT00000004317.3	4.48e-51	9.97e-49	-0.544853	0.579927	-0.786056	0.786056
25012	ENSCPOG00000002878	ENSCPOT00000043272.1	3.56e-49	7.82e-47	1.55213	4.72152	2.23925	2.23925
100911581	ENSCPOG00000011399	ENSCPOT00000011505.3	1.29e-48	2.79e-46	-0.56301	0.569492	-0.812252	0.812252
29347	ENSCPOG00000011399	ENSCPOT00000011505.3	1.29e-48	2.79e-46	-0.56301	0.569492	-0.812252	0.812252
29373	ENSCPOG00000031437	ENSCPOT00000037069.1	1.94e-48	4.15e-46	-0.473547	0.62279	-0.683183	0.683183
360962	ENSCPOG00000023531	ENSCPOT00000024394.2	2.39e-48	5.06e-46	0.731503	2.0782	1.05534	1.05534
57395	ENSCPOG00000015045	ENSCPOT00000015192.3	5.1e-48	1.07e-45	-0.870394	0.418787	-1.25571	1.25571
25676	ENSCPOG00000007883	ENSCPOT00000007958.3	1.22e-46	2.43e-44	0.481117	1.61788	0.694104	0.694104
289020	ENSCPOG00000026151	ENSCPOT00000023021.2	4.1e-46	8.1e-44	0.813089	2.25486	1.17304	1.17304
24323	ENSCPOG00000032724	ENSCPOT00000043312.1	1.62e-45	3.17e-43	-0.435335	0.647048	-0.628055	0.628055
305392	ENSCPOG00000001220	ENSCPOT00000001234.3	1.66e-44	3.21e-42	1.22373	3.39986	1.76547	1.76547
25692	ENSCPOG00000026062	ENSCPOT00000024081.2	1.94e-44	3.7e-42	-0.40068	0.669864	-0.57806	0.57806
29728	ENSCPOG00000003682	ENSCPOT00000003726.3	5.59e-44	1.06e-41	0.61048	1.84132	0.880737	0.880737
120095320	ENSCPOG00000005711	ENSCPOT00000005773.3	6.03e-44	1.13e-41	-0.500771	0.606063	-0.722461	0.722461
360721	ENSCPOG00000005711	ENSCPOT00000005773.3	6.03e-44	1.13e-41	-0.500771	0.606063	-0.722461	0.722461
306871	ENSCPOG00000007895	ENSCPOT00000035645.1	9.65e-44	1.79e-41	0.469594	1.59934	0.677481	0.677481
360757	ENSCPOG00000003921	ENSCPOT00000044972.1	1.67e-43	3.05e-41	-0.451681	0.636557	-0.651639	0.651639
114491	ENSCPOG00000019579	ENSCPOT00000023908.2	2.31e-43	4.19e-41	-0.657765	0.518008	-0.948955	0.948955
301388	ENSCPOG00000002102	ENSCPOT00000032700.1	5.42e-43	9.71e-41	0.729955	2.07499	1.0531	1.0531
361256	ENSCPOG00000013047	ENSCPOT00000037703.1	8.89e-43	1.58e-40	0.645559	1.90705	0.931345	0.931345
83765	ENSCPOG00000034679	ENSCPOT00000037861.1	1.49e-42	2.62e-40	0.393381	1.48198	0.567529	0.567529
114506	ENSCPOG00000012339	ENSCPOT00000012456.3	1.56e-42	2.71e-40	-0.421235	0.656236	-0.607713	0.607713
89808	ENSCPOG00000034448	ENSCPOT00000033433.1	4.39e-42	7.57e-40	-0.546013	0.579255	-0.78773	0.78773
498309	ENSCPOG00000003871	ENSCPOT00000031510.1	2.18e-41	3.71e-39	0.435076	1.54508	0.627681	0.627681
116640	ENSCPOG00000003429	ENSCPOT00000041519.1	1.06e-40	1.8e-38	-0.445278	0.640646	-0.6424	0.6424
116639	ENSCPOG00000008564	ENSCPOT00000037483.1	1.22e-40	2.05e-38	-0.476446	0.620987	-0.687366	0.687366
24854	ENSCPOG00000019546	ENSCPOT00000019570.2	2.51e-40	4.16e-38	0.45888	1.5823	0.662024	0.662024
361308	ENSCPOG00000008312	ENSCPOT00000008387.3	6.98e-40	1.14e-37	0.995385	2.70577	1.43604	1.43604
307404	ENSCPOG00000021634	ENSCPOT00000020174.2	1.13e-39	1.82e-37	0.401043	1.49338	0.578583	0.578583
25349	ENSCPOG00000034956	ENSCPOT00000031752.1	1.77e-39	2.83e-37	-0.824665	0.438382	-1.18974	1.18974
29480	ENSCPOG00000031194	ENSCPOT00000042795.1	1.82e-39	2.85e-37	-0.536091	0.585031	-0.773416	0.773416
117022	ENSCPOG00000037563	ENSCPOT00000048065.1	1.82e-39	2.85e-37	-0.674174	0.509577	-0.972627	0.972627
171576	ENSCPOG00000009002	ENSCPOT00000009085.3	2.33e-39	3.62e-37	0.731264	2.07771	1.05499	1.05499
310621	ENSCPOG00000005361	ENSCPOT00000005418.3	2.41e-39	3.72e-37	0.83608	2.3073	1.20621	1.20621
362044	ENSCPOG00000005214	ENSCPOT00000005269.3	2.68e-39	4.1e-37	0.916409	2.5003	1.3221	1.3221
24787	ENSCPOG00000036439	ENSCPOT00000042432.1	3.29e-39	4.98e-37	0.414231	1.51321	0.59761	0.59761
308761	ENSCPOG00000014754	ENSCPOT00000044642.1	9.01e-39	1.35e-36	0.684774	1.98332	0.98792	0.98792
25104	ENSCPOG00000006323	ENSCPOT00000033142.1	1.86e-38	2.77e-36	0.419367	1.521	0.605019	0.605019
25095	ENSCPOG00000007799	ENSCPOT00000007873.3	2.24e-38	3.3e-36	0.739347	2.09457	1.06665	1.06665
116510	ENSCPOG00000013119	ENSCPOT00000013246.3	2.42e-38	3.54e-36	0.66099	1.93671	0.953608	0.953608
306247	ENSCPOG00000014945	ENSCPOT00000015091.3	3.48e-38	5.05e-36	-0.735627	0.479205	-1.06128	1.06128
316531	ENSCPOG00000037151	ENSCPOT00000004653.3	3.93e-38	5.66e-36	0.668954	1.95219	0.965096	0.965096
294853	ENSCPOG00000002618	ENSCPOT00000002652.3	4.17e-38	5.96e-36	-0.619045	0.538458	-0.893094	0.893094
683212	ENSCPOG00000002618	ENSCPOT00000002652.3	4.17e-38	5.96e-36	-0.619045	0.538458	-0.893094	0.893094
64188	ENSCPOG00000039459	ENSCPOT00000038601.1	4.93e-38	6.99e-36	0.408803	1.50501	0.589778	0.589778
399489	ENSCPOG00000001800	ENSCPOT00000037740.1	8e-38	1.12e-35	1.0048	2.73136	1.44962	1.44962
311562	ENSCPOG00000001800	ENSCPOT00000037740.1	8e-38	1.12e-35	1.0048	2.73136	1.44962	1.44962
686539	ENSCPOG00000014271	ENSCPOT00000014413.3	8e-38	1.12e-35	-0.604053	0.546592	-0.871464	0.871464
29158	ENSCPOG00000006061	ENSCPOT00000006125.3	4.49e-37	6.21e-35	-0.362826	0.695707	-0.523448	0.523448
362720	ENSCPOG00000008652	ENSCPOT00000008730.3	5.73e-37	7.87e-35	1.01898	2.77036	1.47007	1.47007
296368	ENSCPOG00000014102	ENSCPOT00000038792.1	1.24e-36	1.69e-34	1.06024	2.88708	1.52961	1.52961
170635	ENSCPOG00000005946	ENSCPOT00000006009.3	2.48e-36	3.33e-34	-0.541875	0.581657	-0.78176	0.78176
116660	ENSCPOG00000004612	ENSCPOT00000004661.3	2.59e-36	3.42e-34	0.407358	1.50284	0.587694	0.587694
362798	ENSCPOG00000009954	ENSCPOT00000010044.3	2.71e-36	3.55e-34	0.735911	2.08738	1.06169	1.06169
170840	ENSCPOG00000040136	ENSCPOT00000039020.1	3.35e-36	4.37e-34	0.577165	1.78098	0.832673	0.832673
114494	ENSCPOG00000010373	ENSCPOT00000010467.3	4.38e-36	5.66e-34	1.17602	3.24143	1.69663	1.69663
29332	ENSCPOG00000035267	ENSCPOT00000033338.1	8.27e-36	1.06e-33	0.554974	1.7419	0.800658	0.800658
303471	ENSCPOG00000035267	ENSCPOT00000033338.1	8.27e-36	1.06e-33	0.554974	1.7419	0.800658	0.800658
113893	ENSCPOG00000031197	ENSCPOT00000030974.1	8.71e-36	1.11e-33	-1.26079	0.283429	-1.81894	1.81894
25203	ENSCPOG00000014629	ENSCPOT00000042786.1	1.34e-35	1.7e-33	1.10794	3.0281	1.59841	1.59841
312538	ENSCPOG00000010112	ENSCPOT00000010203.3	1.87e-35	2.35e-33	0.60242	1.82653	0.869109	0.869109
24551	ENSCPOG00000010755	ENSCPOT00000041489.1	2.58e-35	3.22e-33	0.440829	1.55399	0.635981	0.635981
54294	ENSCPOG00000033467	ENSCPOT00000030913.1	3.95e-35	4.88e-33	-1.08394	0.33826	-1.56379	1.56379
25177	ENSCPOG00000003025	ENSCPOT00000033257.1	4.79e-35	5.89e-33	-0.372728	0.688852	-0.537733	0.537733
29757	ENSCPOG00000011417	ENSCPOT00000011523.3	9.62e-35	1.17e-32	0.410055	1.5069	0.591584	0.591584
246118	ENSCPOG00000040330	ENSCPOT00000036468.1	1.13e-34	1.36e-32	0.366388	1.44252	0.528586	0.528586
353302	ENSCPOG00000005492	ENSCPOT00000005551.3	3.56e-34	4.29e-32	0.969017	2.63535	1.398	1.398
293735	ENSCPOG00000006105	ENSCPOT00000006169.3	4.08e-34	4.87e-32	0.780256	2.18203	1.12567	1.12567
294674	ENSCPOG00000004353	ENSCPOT00000004399.3	1.52e-33	1.79e-31	0.395558	1.48521	0.570669	0.570669
290326	ENSCPOG00000010826	ENSCPOT00000010924.3	4.42e-33	5.18e-31	0.785585	2.19369	1.13336	1.13336
305604	ENSCPOG00000002568	ENSCPOT00000002602.3	5.51e-33	6.42e-31	-0.472496	0.623444	-0.681668	0.681668
498736	ENSCPOG00000039814	ENSCPOT00000012506.3	6.13e-33	7.09e-31	0.408172	1.50407	0.588868	0.588868
293960	ENSCPOG00000005076	ENSCPOT00000005131.3	6.65e-33	7.64e-31	0.433529	1.54269	0.62545	0.62545
29139	ENSCPOG00000034660	ENSCPOT00000045154.1	6.8e-33	7.76e-31	-0.599479	0.549098	-0.864865	0.864865
25741	ENSCPOG00000019438	ENSCPOT00000026310.2	8.65e-33	9.8e-31	-0.407251	0.665477	-0.587539	0.587539
29719	ENSCPOG00000032629	ENSCPOT00000036786.1	1.71e-32	1.93e-30	0.390866	1.47826	0.5639	0.5639
432392	ENSCPOG00000011565	ENSCPOT00000011676.3	2.6e-32	2.91e-30	0.366291	1.44238	0.528446	0.528446
64160	ENSCPOG00000040611	ENSCPOT00000033259.1	4e-32	4.45e-30	0.377392	1.45848	0.544461	0.544461
54237	ENSCPOG00000005402	ENSCPOT00000005460.3	5.01e-32	5.54e-30	1.17456	3.23673	1.69454	1.69454
63839	ENSCPOG00000035187	ENSCPOT00000038015.1	5.3e-32	5.83e-30	-0.377012	0.685908	-0.543914	0.543914
680515	ENSCPOG00000010435	ENSCPOT00000010529.3	7.51e-32	8.2e-30	1.12248	3.07247	1.6194	1.6194
296137	ENSCPOG00000013158	ENSCPOT00000013285.3	9.34e-32	1.01e-29	0.910315	2.4851	1.31331	1.31331
363031	ENSCPOG00000008050	ENSCPOT00000008125.3	1.02e-31	1.1e-29	0.600109	1.82232	0.865774	0.865774
307579	ENSCPOG00000015173	ENSCPOT00000015320.3	1.08e-31	1.16e-29	0.416045	1.51595	0.600226	0.600226
289185	ENSCPOG00000010738	ENSCPOT00000010836.3	1.12e-31	1.19e-29	-0.428888	0.651233	-0.618755	0.618755
25644	ENSCPOG00000014575	ENSCPOT00000014720.3	1.2e-31	1.27e-29	0.730036	2.07516	1.05322	1.05322
313495	ENSCPOG00000000400	ENSCPOT00000000403.3	1.56e-31	1.63e-29	-0.460131	0.631201	-0.663829	0.663829
304078	ENSCPOG00000031877	ENSCPOT00000038503.1	1.56e-31	1.63e-29	0.570456	1.76907	0.822994	0.822994
29539	ENSCPOG00000013363	ENSCPOT00000040995.1	1.56e-31	1.63e-29	0.33647	1.4	0.485423	0.485423
304500	ENSCPOG00000013363	ENSCPOT00000040995.1	1.56e-31	1.63e-29	0.33647	1.4	0.485423	0.485423
64515	ENSCPOG00000006090	ENSCPOT00000006154.3	1.78e-31	1.84e-29	0.700684	2.01513	1.01087	1.01087
29360	ENSCPOG00000030497	ENSCPOT00000032839.1	2.29e-31	2.35e-29	-0.839621	0.431874	-1.21132	1.21132
362332	ENSCPOG00000001395	ENSCPOT00000036832.1	3.93e-31	4.02e-29	0.691424	1.99656	0.997514	0.997514
25152	ENSCPOG00000000886	ENSCPOT00000019914.2	4.2e-31	4.27e-29	0.595097	1.81321	0.858544	0.858544
291015	ENSCPOG00000031658	ENSCPOT00000037182.1	4.38e-31	4.43e-29	-0.614303	0.541018	-0.886252	0.886252
315298	ENSCPOG00000004383	ENSCPOT00000004431.3	5.94e-31	5.96e-29	0.676743	1.96746	0.976333	0.976333
684797	ENSCPOG00000038987	ENSCPOT00000032939.1	9.29e-31	9.28e-29	-0.386096	0.679705	-0.557019	0.557019
100910200	ENSCPOG00000038987	ENSCPOT00000032939.1	9.29e-31	9.28e-29	-0.386096	0.679705	-0.557019	0.557019
306945	ENSCPOG00000038987	ENSCPOT00000032939.1	9.29e-31	9.28e-29	-0.386096	0.679705	-0.557019	0.557019
100364835	ENSCPOG00000038987	ENSCPOT00000032939.1	9.29e-31	9.28e-29	-0.386096	0.679705	-0.557019	0.557019
24508	ENSCPOG00000004848	ENSCPOT00000041187.1	1.56e-30	1.55e-28	0.552914	1.73831	0.797686	0.797686
286888	ENSCPOG00000031016	ENSCPOT00000041113.1	2.09e-30	2.06e-28	-0.842046	0.430828	-1.21482	1.21482
363071	ENSCPOG00000026259	ENSCPOT00000035306.1	2.18e-30	2.14e-28	-0.544994	0.579845	-0.78626	0.78626
679221	ENSCPOG00000039860	ENSCPOT00000031981.1	2.31e-30	2.25e-28	-0.395312	0.67347	-0.570315	0.570315
257649	ENSCPOG00000014374	ENSCPOT00000014519.3	3.79e-30	3.68e-28	0.550377	1.73391	0.794026	0.794026
303602	ENSCPOG00000030903	ENSCPOT00000045885.1	5.43e-30	5.24e-28	-0.331113	0.718124	-0.477695	0.477695
308099	ENSCPOG00000006443	ENSCPOT00000006508.3	7.16e-30	6.88e-28	-0.561124	0.570567	-0.809531	0.809531
314198	ENSCPOG00000034915	ENSCPOT00000045833.1	7.98e-30	7.62e-28	-0.466834	0.626984	-0.673499	0.673499
301701	ENSCPOG00000005838	ENSCPOT00000005901.3	1.03e-29	9.82e-28	1.13478	3.11049	1.63714	1.63714
66018	ENSCPOG00000038919	ENSCPOT00000038458.1	1.76e-29	1.66e-27	-0.639971	0.527308	-0.923283	0.923283
685680	ENSCPOG00000030789	ENSCPOT00000031109.1	1.87e-29	1.76e-27	-0.646693	0.523775	-0.932981	0.932981
83807	ENSCPOG00000011329	ENSCPOT00000011435.3	3.79e-29	3.54e-27	0.3865	1.47182	0.557602	0.557602
260327	ENSCPOG00000039611	ENSCPOT00000036834.1	4.97e-29	4.62e-27	-0.757824	0.468685	-1.09331	1.09331
100360601	ENSCPOG00000034340	ENSCPOT00000032921.1	5.83e-29	5.39e-27	0.465805	1.5933	0.672015	0.672015
29224	ENSCPOG00000034340	ENSCPOT00000032921.1	5.83e-29	5.39e-27	0.465805	1.5933	0.672015	0.672015
102556347	ENSCPOG00000034340	ENSCPOT00000032921.1	5.83e-29	5.39e-27	0.465805	1.5933	0.672015	0.672015
24172	ENSCPOG00000007021	ENSCPOT00000007090.3	1.27e-28	1.17e-26	2.55286	12.8438	3.683	3.683
78969	ENSCPOG00000036990	ENSCPOT00000036080.1	2.37e-28	2.17e-26	0.483935	1.62245	0.69817	0.69817
81718	ENSCPOG00000001347	ENSCPOT00000001366.3	3.53e-28	3.2e-26	-0.427871	0.651896	-0.617287	0.617287
305332	ENSCPOG00000010471	ENSCPOT00000036811.1	3.54e-28	3.2e-26	-0.792465	0.452727	-1.14329	1.14329
295417	ENSCPOG00000006860	ENSCPOT00000006929.3	3.93e-28	3.54e-26	-0.565279	0.568202	-0.815525	0.815525
29431	ENSCPOG00000000164	ENSCPOT00000000165.3	5.29e-28	4.75e-26	-0.352971	0.702598	-0.50923	0.50923
364648	ENSCPOG00000023425	ENSCPOT00000026401.2	7.2e-28	6.43e-26	0.734621	2.08469	1.05983	1.05983
117249	ENSCPOG00000008954	ENSCPOT00000009036.3	8.52e-28	7.56e-26	-0.68525	0.503964	-0.988607	0.988607
56083	ENSCPOG00000011896	ENSCPOT00000012011.3	1.02e-27	8.98e-26	-0.380862	0.683272	-0.549468	0.549468
266766	ENSCPOG00000033473	ENSCPOT00000035062.1	1.08e-27	9.46e-26	-0.314344	0.730268	-0.453503	0.453503
24577	ENSCPOG00000035605	ENSCPOT00000033262.1	1.08e-27	9.46e-26	0.344653	1.4115	0.497229	0.497229
24924	ENSCPOG00000008856	ENSCPOT00000008936.3	2.03e-27	1.76e-25	-0.363497	0.695241	-0.524416	0.524416
685080	ENSCPOG00000009373	ENSCPOT00000009458.3	3.77e-27	3.26e-25	-0.477228	0.620501	-0.688494	0.688494
313211	ENSCPOG00000009373	ENSCPOT00000009458.3	3.77e-27	3.26e-25	-0.477228	0.620501	-0.688494	0.688494
24159	ENSCPOG00000010813	ENSCPOT00000043095.1	4.13e-27	3.55e-25	0.486116	1.62599	0.701317	0.701317
59075	ENSCPOG00000007453	ENSCPOT00000007525.3	4.14e-27	3.55e-25	-0.318237	0.72743	-0.45912	0.45912
498072	ENSCPOG00000003552	ENSCPOT00000003596.3	5.66e-27	4.83e-25	0.506738	1.65987	0.731068	0.731068
498388	ENSCPOG00000003552	ENSCPOT00000003596.3	5.66e-27	4.83e-25	0.506738	1.65987	0.731068	0.731068
498988	ENSCPOG00000003552	ENSCPOT00000003596.3	5.66e-27	4.83e-25	0.506738	1.65987	0.731068	0.731068
29395	ENSCPOG00000003552	ENSCPOT00000003596.3	5.66e-27	4.83e-25	0.506738	1.65987	0.731068	0.731068
83837	ENSCPOG00000034429	ENSCPOT00000030981.1	2.83e-26	2.41e-24	-0.314972	0.729809	-0.454409	0.454409
316273	ENSCPOG00000000867	ENSCPOT00000000873.3	3.38e-26	2.86e-24	0.549881	1.73305	0.793311	0.793311
295669	ENSCPOG00000020281	ENSCPOT00000024229.2	3.44e-26	2.9e-24	0.338444	1.40276	0.488272	0.488272
306575	ENSCPOG00000012382	ENSCPOT00000012500.3	3.82e-26	3.2e-24	0.746722	2.11007	1.07729	1.07729
290551	ENSCPOG00000021927	ENSCPOT00000025757.2	7.41e-26	6.18e-24	-0.559142	0.5717	-0.806671	0.806671
25059	ENSCPOG00000009174	ENSCPOT00000009257.3	8.39e-26	6.96e-24	-0.587036	0.555973	-0.846914	0.846914
289997	ENSCPOG00000004807	ENSCPOT00000004858.3	2.08e-25	1.72e-23	1.17586	3.24092	1.6964	1.6964
286894	ENSCPOG00000025048	ENSCPOT00000027615.2	7.4e-25	6.08e-23	-0.713823	0.489768	-1.02983	1.02983
117519	ENSCPOG00000038105	ENSCPOT00000039276.1	7.54e-25	6.16e-23	0.348714	1.41724	0.503088	0.503088
83585	ENSCPOG00000032107	ENSCPOT00000048350.1	8.83e-25	7.18e-23	0.450572	1.56921	0.650038	0.650038
65154	ENSCPOG00000035718	ENSCPOT00000035433.1	1.13e-24	9.11e-23	0.399746	1.49145	0.576711	0.576711
25124	ENSCPOG00000012673	ENSCPOT00000012794.3	1.86e-24	1.5e-22	0.461519	1.58648	0.665831	0.665831
367264	ENSCPOG00000012673	ENSCPOT00000012794.3	1.86e-24	1.5e-22	0.461519	1.58648	0.665831	0.665831
310392	ENSCPOG00000013036	ENSCPOT00000013162.3	1.97e-24	1.58e-22	1.54487	4.68736	2.22878	2.22878
304741	ENSCPOG00000011523	ENSCPOT00000011632.3	2.67e-24	2.13e-22	-0.778713	0.458996	-1.12345	1.12345
306805	ENSCPOG00000000823	ENSCPOT00000000828.3	3.88e-24	3.07e-22	-0.521915	0.593383	-0.752964	0.752964
25696	ENSCPOG00000007685	ENSCPOT00000031487.1	4.66e-24	3.67e-22	-0.490563	0.612282	-0.707733	0.707733
24851	ENSCPOG00000010901	ENSCPOT00000041598.1	7.12e-24	5.59e-22	-0.443021	0.642094	-0.639144	0.639144
81640	ENSCPOG00000030588	ENSCPOT00000031571.1	1.26e-23	9.82e-22	0.311388	1.36532	0.449237	0.449237
362799	ENSCPOG00000003046	ENSCPOT00000003087.3	1.36e-23	1.06e-21	-0.947534	0.387696	-1.367	1.367
286908	ENSCPOG00000002356	ENSCPOT00000036813.1	1.81e-23	1.39e-21	0.617037	1.85343	0.890196	0.890196
315259	ENSCPOG00000005579	ENSCPOT00000005639.3	1.88e-23	1.44e-21	-0.307561	0.735238	-0.443717	0.443717
360417	ENSCPOG00000031105	ENSCPOT00000040632.1	2.62e-23	1.98e-21	-0.803832	0.44761	-1.15968	1.15968
315926	ENSCPOG00000003196	ENSCPOT00000003239.3	8.27e-23	6.18e-21	0.873827	2.39606	1.26067	1.26067
316602	ENSCPOG00000004994	ENSCPOT00000005048.3	8.58e-23	6.39e-21	0.93141	2.53808	1.34374	1.34374
296344	ENSCPOG00000020458	ENSCPOT00000027630.2	8.68e-23	6.44e-21	1.00361	2.72812	1.44791	1.44791
691979	ENSCPOG00000024189	ENSCPOT00000026955.2	8.89e-23	6.56e-21	1.27546	3.58033	1.84009	1.84009
29261	ENSCPOG00000015574	ENSCPOT00000015726.3	1.07e-22	7.88e-21	1.17957	3.25298	1.70176	1.70176
25650	ENSCPOG00000039107	ENSCPOT00000032607.1	1.12e-22	8.2e-21	-0.29063	0.747793	-0.41929	0.41929
288652	ENSCPOG00000034494	ENSCPOT00000040302.1	1.84e-22	1.35e-20	0.325958	1.38536	0.470258	0.470258
25358	ENSCPOG00000033730	ENSCPOT00000045309.1	2.58e-22	1.87e-20	-0.292084	0.746706	-0.421389	0.421389
306255	ENSCPOG00000003266	ENSCPOT00000003309.3	8.11e-22	5.84e-20	-0.341138	0.710961	-0.492158	0.492158
260416	ENSCPOG00000038393	ENSCPOT00000034354.1	8.65e-22	6.2e-20	0.276737	1.31882	0.399247	0.399247
24552	ENSCPOG00000002656	ENSCPOT00000002690.3	9.13e-22	6.53e-20	0.28488	1.3296	0.410995	0.410995
309523	ENSCPOG00000003302	ENSCPOT00000003345.3	1.26e-21	8.99e-20	0.645149	1.90627	0.930753	0.930753
303353	ENSCPOG00000009798	ENSCPOT00000009886.3	1.28e-21	9.07e-20	0.320658	1.37803	0.462612	0.462612
304573	ENSCPOG00000013629	ENSCPOT00000013765.3	1.3e-21	9.17e-20	0.890975	2.43751	1.28541	1.28541
25418	ENSCPOG00000007983	ENSCPOT00000033148.1	1.73e-21	1.22e-19	-0.350324	0.70446	-0.50541	0.50541
304334	ENSCPOG00000012830	ENSCPOT00000046993.1	1.74e-21	1.22e-19	-0.298841	0.741677	-0.431137	0.431137
363088	ENSCPOG00000026977	ENSCPOT00000020662.2	2.25e-21	1.57e-19	0.85703	2.35615	1.23643	1.23643
100364016	ENSCPOG00000026977	ENSCPOT00000020662.2	2.25e-21	1.57e-19	0.85703	2.35615	1.23643	1.23643
296060	ENSCPOG00000002037	ENSCPOT00000002064.3	2.97e-21	2.06e-19	0.941982	2.56506	1.35899	1.35899
252918	ENSCPOG00000002934	ENSCPOT00000002971.3	3.04e-21	2.1e-19	0.698236	2.0102	1.00734	1.00734
294027	ENSCPOG00000000997	ENSCPOT00000001005.3	3.43e-21	2.37e-19	0.529338	1.69781	0.763673	0.763673
293502	ENSCPOG00000002475	ENSCPOT00000002508.3	4.05e-21	2.78e-19	0.49786	1.6452	0.718261	0.718261
25716	ENSCPOG00000002054	ENSCPOT00000002081.3	4.8e-21	3.28e-19	-0.683204	0.504996	-0.985655	0.985655
362624	ENSCPOG00000030792	ENSCPOT00000034066.1	5.91e-21	4.02e-19	-0.332842	0.716883	-0.48019	0.48019
295326	ENSCPOG00000009511	ENSCPOT00000038548.1	6.88e-21	4.67e-19	-0.558673	0.571968	-0.805995	0.805995
301543	ENSCPOG00000002109	ENSCPOT00000002137.3	7.01e-21	4.74e-19	-1.41043	0.244038	-2.03482	2.03482
25654	ENSCPOG00000012629	ENSCPOT00000012750.3	9.5e-21	6.4e-19	-0.548205	0.577987	-0.790892	0.790892
304081	ENSCPOG00000034487	ENSCPOT00000035537.1	1.6e-20	1.07e-18	-0.753427	0.47075	-1.08697	1.08697
292206	ENSCPOG00000004081	ENSCPOT00000004126.3	1.67e-20	1.12e-18	0.950279	2.58643	1.37096	1.37096
64041	ENSCPOG00000040469	ENSCPOT00000039725.1	1.93e-20	1.29e-18	0.660333	1.93544	0.952659	0.952659
311535	ENSCPOG00000009829	ENSCPOT00000009918.3	1.98e-20	1.31e-18	-0.550066	0.576912	-0.793577	0.793577
65164	ENSCPOG00000000632	ENSCPOT00000025860.2	2.41e-20	1.59e-18	-0.271948	0.761894	-0.392337	0.392337
85272	ENSCPOG00000035536	ENSCPOT00000047644.1	2.92e-20	1.92e-18	-0.495797	0.609085	-0.715284	0.715284
310838	ENSCPOG00000005604	ENSCPOT00000039412.1	3.64e-20	2.39e-18	0.556533	1.74461	0.802908	0.802908
366205	ENSCPOG00000040593	ENSCPOT00000036755.1	4.42e-20	2.88e-18	-0.565662	0.567984	-0.816078	0.816078
293820	ENSCPOG00000030281	ENSCPOT00000035286.1	4.78e-20	3.11e-18	0.30623	1.35829	0.441796	0.441796
29380	ENSCPOG00000003245	ENSCPOT00000003288.3	4.99e-20	3.24e-18	0.450407	1.56895	0.6498	0.6498
363174	ENSCPOG00000008318	ENSCPOT00000020302.2	7.9e-20	5.1e-18	1.04424	2.84125	1.50653	1.50653
295538	ENSCPOG00000013839	ENSCPOT00000013979.3	9.08e-20	5.85e-18	1.0304	2.8022	1.48656	1.48656
25055	ENSCPOG00000000962	ENSCPOT00000000968.3	1.05e-19	6.73e-18	0.450164	1.56857	0.64945	0.64945
306261	ENSCPOG00000031143	ENSCPOT00000042824.1	1.38e-19	8.81e-18	0.294426	1.34236	0.424766	0.424766
362519	ENSCPOG00000008189	ENSCPOT00000008264.3	1.76e-19	1.12e-17	0.641569	1.89946	0.925588	0.925588
24191	ENSCPOG00000024763	ENSCPOT00000023992.2	1.88e-19	1.19e-17	-0.401885	0.669058	-0.579798	0.579798
366671	ENSCPOG00000004809	ENSCPOT00000034646.1	2.3e-19	1.45e-17	-0.668092	0.512686	-0.963853	0.963853
85266	ENSCPOG00000010027	ENSCPOT00000010118.3	2.65e-19	1.66e-17	-0.281101	0.754952	-0.405543	0.405543
25315	ENSCPOG00000002875	ENSCPOT00000002911.3	2.76e-19	1.73e-17	0.391462	1.47914	0.56476	0.56476
303926	ENSCPOG00000003209	ENSCPOT00000047179.1	2.97e-19	1.85e-17	0.300132	1.35004	0.432998	0.432998
313743	ENSCPOG00000008435	ENSCPOT00000008512.3	3.31e-19	2.06e-17	0.374325	1.45401	0.540037	0.540037
155423	ENSCPOG00000002542	ENSCPOT00000002576.3	3.37e-19	2.08e-17	0.327014	1.38682	0.471782	0.471782
100910729	ENSCPOG00000014337	ENSCPOT00000043158.1	3.57e-19	2.2e-17	-0.641873	0.526306	-0.926026	0.926026
406195	ENSCPOG00000031068	ENSCPOT00000044814.1	4.26e-19	2.62e-17	0.959768	2.61109	1.38465	1.38465
314993	ENSCPOG00000007885	ENSCPOT00000007960.3	4.65e-19	2.85e-17	0.369411	1.44688	0.532947	0.532947
29241	ENSCPOG00000007195	ENSCPOT00000007267.3	5.59e-19	3.41e-17	-0.627494	0.533928	-0.905283	0.905283
192147	ENSCPOG00000009159	ENSCPOT00000009242.3	7.8e-19	4.74e-17	0.799872	2.22526	1.15397	1.15397
363091	ENSCPOG00000009159	ENSCPOT00000009242.3	7.8e-19	4.74e-17	0.799872	2.22526	1.15397	1.15397
293118	ENSCPOG00000030619	ENSCPOT00000038334.1	8.04e-19	4.87e-17	-0.27297	0.761115	-0.393813	0.393813
64532	ENSCPOG00000013929	ENSCPOT00000014070.3	8.37e-19	5.06e-17	-0.372426	0.689061	-0.537296	0.537296
362993	ENSCPOG00000003220	ENSCPOT00000038632.1	1.1e-18	6.64e-17	-0.547325	0.578495	-0.789623	0.789623
682408	ENSCPOG00000021515	ENSCPOT00000024384.2	1.11e-18	6.66e-17	-0.29472	0.74474	-0.425191	0.425191
294286	ENSCPOG00000010632	ENSCPOT00000031507.1	1.23e-18	7.34e-17	0.738428	2.09264	1.06533	1.06533
294119	ENSCPOG00000002537	ENSCPOT00000002571.3	1.23e-18	7.34e-17	-0.569958	0.565549	-0.822276	0.822276
83467	ENSCPOG00000011591	ENSCPOT00000011703.3	1.24e-18	7.36e-17	-0.327779	0.720522	-0.472885	0.472885
307925	ENSCPOG00000000361	ENSCPOT00000000364.3	2.12e-18	1.24e-16	0.351118	1.42065	0.506556	0.506556
64475	ENSCPOG00000015701	ENSCPOT00000046842.1	2.91e-18	1.7e-16	-0.279858	0.755891	-0.40375	0.40375
299236	ENSCPOG00000039377	ENSCPOT00000046724.1	3.21e-18	1.86e-16	0.407416	1.50293	0.587776	0.587776
362360	ENSCPOG00000007017	ENSCPOT00000040528.1	5.29e-18	3.06e-16	-0.456751	0.633338	-0.658952	0.658952
24771	ENSCPOG00000034683	ENSCPOT00000048260.1	5.87e-18	3.38e-16	-0.325163	0.722409	-0.469112	0.469112
29685	ENSCPOG00000004609	ENSCPOT00000004658.3	7.23e-18	4.14e-16	0.34005	1.40502	0.490588	0.490588
29712	ENSCPOG00000004956	ENSCPOT00000034075.1	7.39e-18	4.22e-16	0.990361	2.69221	1.42879	1.42879
63997	ENSCPOG00000005137	ENSCPOT00000005192.3	7.8e-18	4.43e-16	0.353492	1.42403	0.509982	0.509982
25353	ENSCPOG00000014587	ENSCPOT00000014732.3	8.14e-18	4.61e-16	0.34341	1.40975	0.495435	0.495435
311336	ENSCPOG00000036469	ENSCPOT00000037758.1	8.16e-18	4.61e-16	0.38861	1.47493	0.560646	0.560646
360611	ENSCPOG00000019500	ENSCPOT00000021658.2	8.91e-18	5.02e-16	-0.430532	0.650163	-0.621126	0.621126
83688	ENSCPOG00000001899	ENSCPOT00000001920.3	8.95e-18	5.02e-16	0.369675	1.44726	0.533328	0.533328
291760	ENSCPOG00000005506	ENSCPOT00000005565.3	9.25e-18	5.18e-16	-0.76871	0.463611	-1.10901	1.10901
313806	ENSCPOG00000003347	ENSCPOT00000003390.3	1.02e-17	5.67e-16	-0.248213	0.780194	-0.358096	0.358096
25673	ENSCPOG00000038586	ENSCPOT00000033849.1	1.66e-17	9.2e-16	0.246171	1.27912	0.355149	0.355149
25425	ENSCPOG00000002019	ENSCPOT00000032978.1	1.67e-17	9.25e-16	-0.463629	0.628997	-0.668875	0.668875
367455	ENSCPOG00000002690	ENSCPOT00000002724.3	2.2e-17	1.21e-15	-0.381777	0.682647	-0.550788	0.550788
313387	ENSCPOG00000010416	ENSCPOT00000010510.3	2.44e-17	1.34e-15	0.305164	1.35685	0.440258	0.440258
313089	ENSCPOG00000034579	ENSCPOT00000042426.1	2.67e-17	1.46e-15	-0.77203	0.462074	-1.1138	1.1138
365355	ENSCPOG00000033943	ENSCPOT00000040180.1	2.88e-17	1.57e-15	0.247447	1.28075	0.35699	0.35699
120102505	ENSCPOG00000034349	ENSCPOT00000034956.1	3.47e-17	1.89e-15	0.700627	2.01502	1.01079	1.01079
100362620	ENSCPOG00000034349	ENSCPOT00000034956.1	3.47e-17	1.89e-15	0.700627	2.01502	1.01079	1.01079
365948	ENSCPOG00000013580	ENSCPOT00000013715.3	3.78e-17	2.05e-15	-1.20024	0.301121	-1.73158	1.73158
291044	ENSCPOG00000012406	ENSCPOT00000043014.1	5.02e-17	2.71e-15	-0.247431	0.780804	-0.356968	0.356968
25058	ENSCPOG00000006004	ENSCPOT00000043617.1	5.98e-17	3.23e-15	-0.253816	0.775835	-0.366179	0.366179
65204	ENSCPOG00000009855	ENSCPOT00000009944.3	6.04e-17	3.25e-15	-0.268874	0.764239	-0.387903	0.387903
299145	ENSCPOG00000038888	ENSCPOT00000040964.1	6.69e-17	3.57e-15	-0.400679	0.669865	-0.578057	0.578057
140669	ENSCPOG00000004587	ENSCPOT00000004636.3	6.7e-17	3.57e-15	0.43199	1.54032	0.623229	0.623229
89814	ENSCPOG00000032219	ENSCPOT00000045005.1	7.21e-17	3.83e-15	-1.20089	0.300926	-1.73252	1.73252
302642	ENSCPOG00000037886	ENSCPOT00000032388.1	7.25e-17	3.84e-15	0.252532	1.28728	0.364327	0.364327
310811	ENSCPOG00000020596	ENSCPOT00000022141.2	1.1e-16	5.81e-15	-0.473593	0.62276	-0.683251	0.683251
24560	ENSCPOG00000013378	ENSCPOT00000048329.1	1.12e-16	5.87e-15	-0.559632	0.57142	-0.807378	0.807378
299783	ENSCPOG00000014351	ENSCPOT00000014495.3	1.12e-16	5.87e-15	0.246321	1.27931	0.355366	0.355366
316425	ENSCPOG00000002722	ENSCPOT00000002756.3	1.48e-16	7.71e-15	0.733259	2.08185	1.05787	1.05787
310738	ENSCPOG00000024033	ENSCPOT00000025831.2	2.06e-16	1.07e-14	0.519928	1.68191	0.750098	0.750098
300955	ENSCPOG00000004779	ENSCPOT00000038488.1	2.75e-16	1.43e-14	0.396683	1.48688	0.572292	0.572292
25515	ENSCPOG00000037504	ENSCPOT00000040080.1	3.19e-16	1.65e-14	0.474533	1.60726	0.684606	0.684606
299112	ENSCPOG00000004304	ENSCPOT00000004350.3	4.36e-16	2.23e-14	0.698886	2.01151	1.00828	1.00828
305984	ENSCPOG00000036890	ENSCPOT00000040859.1	6.04e-16	3.08e-14	0.669641	1.95354	0.966087	0.966087
300105	ENSCPOG00000002155	ENSCPOT00000046820.1	6.3e-16	3.21e-14	0.391527	1.47924	0.564854	0.564854
298850	ENSCPOG00000038745	ENSCPOT00000035987.1	7.35e-16	3.73e-14	0.87961	2.40996	1.26901	1.26901
84350	ENSCPOG00000019557	ENSCPOT00000025695.2	7.48e-16	3.79e-14	0.310114	1.36358	0.4474	0.4474
84397	ENSCPOG00000007974	ENSCPOT00000008049.3	8.72e-16	4.4e-14	0.373173	1.45234	0.538375	0.538375
293953	ENSCPOG00000007004	ENSCPOT00000007073.3	9.9e-16	4.98e-14	0.350973	1.42045	0.506347	0.506347
291441	ENSCPOG00000013281	ENSCPOT00000013410.3	1.32e-15	6.63e-14	0.887007	2.42785	1.27968	1.27968
315795	ENSCPOG00000026550	ENSCPOT00000026544.2	1.38e-15	6.92e-14	-0.230637	0.794028	-0.332738	0.332738
302934	ENSCPOG00000011608	ENSCPOT00000011720.3	1.41e-15	7.03e-14	-0.934807	0.392662	-1.34864	1.34864
116643	ENSCPOG00000011991	ENSCPOT00000012107.3	1.53e-15	7.6e-14	0.243282	1.27543	0.350981	0.350981
305000	ENSCPOG00000000363	ENSCPOT00000000366.3	1.61e-15	7.97e-14	0.843242	2.32389	1.21654	1.21654
315852	ENSCPOG00000027140	ENSCPOT00000027476.2	1.8e-15	8.91e-14	1.57519	4.83164	2.27251	2.27251
192270	ENSCPOG00000022587	ENSCPOT00000023114.2	1.88e-15	9.27e-14	-0.267477	0.765308	-0.385887	0.385887
362510	ENSCPOG00000014591	ENSCPOT00000014736.3	1.96e-15	9.64e-14	0.69296	1.99963	0.99973	0.99973
499991	ENSCPOG00000010556	ENSCPOT00000010651.3	2.1e-15	1.03e-13	-0.87184	0.418182	-1.2578	1.2578
100363350	ENSCPOG00000011786	ENSCPOT00000011901.3	2.2e-15	1.08e-13	-0.542155	0.581494	-0.782164	0.782164
25485	ENSCPOG00000000149	ENSCPOT00000037139.1	2.34e-15	1.14e-13	-0.236397	0.789467	-0.341049	0.341049
140937	ENSCPOG00000000703	ENSCPOT00000000708.3	2.82e-15	1.37e-13	-0.325023	0.72251	-0.46891	0.46891
100361671	ENSCPOG00000000703	ENSCPOT00000000708.3	2.82e-15	1.37e-13	-0.325023	0.72251	-0.46891	0.46891
313770	ENSCPOG00000023813	ENSCPOT00000020606.2	2.96e-15	1.43e-13	-0.297215	0.742884	-0.42879	0.42879
25380	ENSCPOG00000014597	ENSCPOT00000014742.3	3.54e-15	1.71e-13	0.225169	1.25253	0.324851	0.324851
117024	ENSCPOG00000021828	ENSCPOT00000027125.2	4.08e-15	1.96e-13	-0.607675	0.544616	-0.87669	0.87669
114592	ENSCPOG00000003286	ENSCPOT00000038181.1	4.96e-15	2.37e-13	0.647118	1.91003	0.933594	0.933594
294431	ENSCPOG00000036158	ENSCPOT00000033914.1	6.53e-15	3.11e-13	-0.330007	0.718918	-0.4761	0.4761
84393	ENSCPOG00000000211	ENSCPOT00000000214.3	6.83e-15	3.24e-13	0.774368	2.16922	1.11718	1.11718
295661	ENSCPOG00000005926	ENSCPOT00000005989.3	7.8e-15	3.69e-13	0.830836	2.29524	1.19864	1.19864
306695	ENSCPOG00000001515	ENSCPOT00000001535.3	8.17e-15	3.86e-13	0.77779	2.17666	1.12211	1.12211
360857	ENSCPOG00000032414	ENSCPOT00000041701.1	8.52e-15	4.01e-13	-0.503226	0.604577	-0.726001	0.726001
81752	ENSCPOG00000031528	ENSCPOT00000045322.1	8.59e-15	4.04e-13	0.407507	1.50307	0.587909	0.587909
64369	ENSCPOG00000009814	ENSCPOT00000009902.3	8.82e-15	4.14e-13	-0.266999	0.765674	-0.385198	0.385198
290864	ENSCPOG00000010272	ENSCPOT00000040070.1	9.53e-15	4.45e-13	-0.449108	0.638197	-0.647926	0.647926
289560	ENSCPOG00000024650	ENSCPOT00000041533.1	9.75e-15	4.55e-13	-0.224041	0.799282	-0.323223	0.323223
684529	ENSCPOG00000011768	ENSCPOT00000011883.3	1.02e-14	4.76e-13	-0.292331	0.746522	-0.421744	0.421744
690899	ENSCPOG00000003100	ENSCPOT00000003143.3	1.22e-14	5.65e-13	-0.277979	0.757313	-0.401039	0.401039
362526	ENSCPOG00000040764	ENSCPOT00000035208.1	1.29e-14	5.97e-13	0.355689	1.42716	0.513151	0.513151
312638	ENSCPOG00000006705	ENSCPOT00000006773.3	1.31e-14	6.04e-13	-0.297716	0.742512	-0.429513	0.429513
554172	ENSCPOG00000011199	ENSCPOT00000047711.1	1.5e-14	6.88e-13	-0.219526	0.8029	-0.316708	0.316708
315740	ENSCPOG00000004318	ENSCPOT00000004364.3	1.53e-14	7e-13	0.577258	1.78115	0.832807	0.832807
292028	ENSCPOG00000012036	ENSCPOT00000039523.1	2.1e-14	9.63e-13	0.248591	1.28222	0.358641	0.358641
81634	ENSCPOG00000001107	ENSCPOT00000001118.3	2.19e-14	1e-12	-0.227394	0.796607	-0.32806	0.32806
315346	ENSCPOG00000007748	ENSCPOT00000007822.3	2.7e-14	1.22e-12	0.21848	1.24418	0.315199	0.315199
306790	ENSCPOG00000007510	ENSCPOT00000044674.1	2.9e-14	1.31e-12	-0.254454	0.77534	-0.367099	0.367099
29456	ENSCPOG00000006207	ENSCPOT00000006272.3	3.06e-14	1.38e-12	0.383938	1.46805	0.553905	0.553905
24660	ENSCPOG00000039155	ENSCPOT00000046743.1	3.13e-14	1.41e-12	0.356411	1.42819	0.514192	0.514192
303903	ENSCPOG00000020020	ENSCPOT00000022137.2	3.4e-14	1.53e-12	0.452836	1.57277	0.653304	0.653304
303336	ENSCPOG00000010597	ENSCPOT00000010694.3	3.59e-14	1.61e-12	-0.269606	0.76368	-0.388959	0.388959
58920	ENSCPOG00000000572	ENSCPOT00000000577.3	3.71e-14	1.66e-12	0.218388	1.24407	0.315067	0.315067
117256	ENSCPOG00000039706	ENSCPOT00000041776.1	3.73e-14	1.67e-12	0.253548	1.28859	0.365792	0.365792
303606	ENSCPOG00000005626	ENSCPOT00000005687.3	4.23e-14	1.88e-12	0.243107	1.27521	0.35073	0.35073
296081	ENSCPOG00000030711	ENSCPOT00000039018.1	4.4e-14	1.95e-12	0.275166	1.31675	0.396981	0.396981
362891	ENSCPOG00000002667	ENSCPOT00000002701.3	4.54e-14	2.01e-12	-0.26298	0.768757	-0.3794	0.3794
288272	ENSCPOG00000027258	ENSCPOT00000021869.2	4.57e-14	2.02e-12	0.705272	2.0244	1.01749	1.01749
306505	ENSCPOG00000001023	ENSCPOT00000001031.3	4.68e-14	2.06e-12	-0.335203	0.715193	-0.483596	0.483596
292071	ENSCPOG00000023857	ENSCPOT00000024607.2	4.99e-14	2.19e-12	0.630765	1.87905	0.910002	0.910002
116467	ENSCPOG00000010562	ENSCPOT00000010657.3	5.03e-14	2.2e-12	-0.610927	0.542847	-0.881382	0.881382
65190	ENSCPOG00000008107	ENSCPOT00000008182.3	5.04e-14	2.2e-12	-0.581296	0.559173	-0.838632	0.838632
316164	ENSCPOG00000007101	ENSCPOT00000007171.3	5.35e-14	2.33e-12	-0.24476	0.782893	-0.353114	0.353114
316526	ENSCPOG00000031683	ENSCPOT00000032567.1	5.91e-14	2.57e-12	0.582288	1.79013	0.840064	0.840064
309312	ENSCPOG00000004844	ENSCPOT00000004896.3	5.95e-14	2.58e-12	0.315194	1.37053	0.454729	0.454729
361945	ENSCPOG00000001209	ENSCPOT00000031475.1	6.76e-14	2.92e-12	-0.35149	0.703639	-0.507093	0.507093
288611	ENSCPOG00000005588	ENSCPOT00000005648.3	6.97e-14	3e-12	-0.655028	0.519428	-0.945005	0.945005
171112	ENSCPOG00000037405	ENSCPOT00000033381.1	7.34e-14	3.15e-12	-0.341241	0.710888	-0.492306	0.492306
29483	ENSCPOG00000007462	ENSCPOT00000007534.3	7.63e-14	3.27e-12	-0.344048	0.708895	-0.496357	0.496357
114024	ENSCPOG00000004250	ENSCPOT00000004295.3	9.43e-14	4.03e-12	0.33419	1.39681	0.482135	0.482135
100361830	ENSCPOG00000034245	ENSCPOT00000044052.1	9.8e-14	4.18e-12	-0.221203	0.801554	-0.319128	0.319128
58954	ENSCPOG00000032247	ENSCPOT00000042953.1	1.03e-13	4.39e-12	0.221506	1.24795	0.319565	0.319565
501095	ENSCPOG00000007616	ENSCPOT00000007689.3	1.04e-13	4.41e-12	-0.302429	0.739021	-0.436313	0.436313
295105	ENSCPOG00000003961	ENSCPOT00000033621.1	1.05e-13	4.44e-12	-0.284538	0.752361	-0.410502	0.410502
362364	ENSCPOG00000024604	ENSCPOT00000028019.2	1.06e-13	4.5e-12	-0.525152	0.591466	-0.757634	0.757634
29225	ENSCPOG00000032917	ENSCPOT00000036095.1	1.27e-13	5.34e-12	-0.233672	0.791621	-0.337117	0.337117
100125372	ENSCPOG00000032917	ENSCPOT00000036095.1	1.27e-13	5.34e-12	-0.233672	0.791621	-0.337117	0.337117
113902	ENSCPOG00000032917	ENSCPOT00000036095.1	1.27e-13	5.34e-12	-0.233672	0.791621	-0.337117	0.337117
501232	ENSCPOG00000032917	ENSCPOT00000036095.1	1.27e-13	5.34e-12	-0.233672	0.791621	-0.337117	0.337117
291863	ENSCPOG00000032917	ENSCPOT00000036095.1	1.27e-13	5.34e-12	-0.233672	0.791621	-0.337117	0.337117
691807	ENSCPOG00000021561	ENSCPOT00000021638.2	1.38e-13	5.81e-12	-0.401864	0.669072	-0.579767	0.579767
360580	ENSCPOG00000032995	ENSCPOT00000037376.1	1.42e-13	5.95e-12	-0.228257	0.79592	-0.329305	0.329305
365977	ENSCPOG00000032995	ENSCPOT00000037376.1	1.42e-13	5.95e-12	-0.228257	0.79592	-0.329305	0.329305
246280	ENSCPOG00000002927	ENSCPOT00000028165.2	1.45e-13	6.06e-12	0.329915	1.39085	0.475967	0.475967
304816	ENSCPOG00000035527	ENSCPOT00000035808.1	1.57e-13	6.55e-12	-0.262262	0.76931	-0.378364	0.378364
24411	ENSCPOG00000001279	ENSCPOT00000001295.3	1.63e-13	6.77e-12	-0.443578	0.641736	-0.639948	0.639948
363249	ENSCPOG00000032880	ENSCPOT00000046167.1	1.69e-13	7.01e-12	-0.27448	0.759967	-0.395991	0.395991
289786	ENSCPOG00000020626	ENSCPOT00000020309.2	1.74e-13	7.2e-12	-0.364244	0.694722	-0.525492	0.525492
295107	ENSCPOG00000006130	ENSCPOT00000006194.3	1.85e-13	7.62e-12	0.293017	1.34047	0.422734	0.422734
308913	ENSCPOG00000024067	ENSCPOT00000027219.2	1.91e-13	7.85e-12	-0.277154	0.757938	-0.399849	0.399849
171101	ENSCPOG00000027452	ENSCPOT00000021331.2	1.97e-13	8.03e-12	-0.4553	0.634258	-0.656859	0.656859
100310874	ENSCPOG00000010292	ENSCPOT00000010386.3	2.11e-13	8.6e-12	1.45056	4.26549	2.09271	2.09271
307759	ENSCPOG00000013685	ENSCPOT00000013824.3	2.19e-13	8.87e-12	0.345611	1.41285	0.498612	0.498612
289089	ENSCPOG00000014260	ENSCPOT00000040784.1	2.53e-13	1.02e-11	0.291509	1.33845	0.420559	0.420559
100233213	ENSCPOG00000015500	ENSCPOT00000015652.3	2.82e-13	1.14e-11	-0.541425	0.581919	-0.781111	0.781111
192280	ENSCPOG00000037520	ENSCPOT00000045377.1	2.88e-13	1.16e-11	-0.385721	0.67996	-0.556478	0.556478
25671	ENSCPOG00000009073	ENSCPOT00000009156.3	3.14e-13	1.26e-11	0.27225	1.31292	0.392774	0.392774
498273	ENSCPOG00000006176	ENSCPOT00000006240.3	3.32e-13	1.33e-11	-0.224618	0.798822	-0.324055	0.324055
363469	ENSCPOG00000006176	ENSCPOT00000006240.3	3.32e-13	1.33e-11	-0.224618	0.798822	-0.324055	0.324055
314312	ENSCPOG00000009621	ENSCPOT00000009708.3	3.65e-13	1.46e-11	0.391901	1.47979	0.565394	0.565394
317385	ENSCPOG00000038302	ENSCPOT00000045355.1	3.74e-13	1.49e-11	0.237586	1.26818	0.342764	0.342764
501526	ENSCPOG00000038302	ENSCPOT00000045355.1	3.74e-13	1.49e-11	0.237586	1.26818	0.342764	0.342764
307081	ENSCPOG00000001437	ENSCPOT00000001456.3	4.54e-13	1.81e-11	0.268095	1.30747	0.386779	0.386779
307126	ENSCPOG00000007571	ENSCPOT00000007644.3	4.69e-13	1.86e-11	0.995003	2.70473	1.43549	1.43549
299907	ENSCPOG00000013024	ENSCPOT00000013150.3	4.73e-13	1.88e-11	-0.216545	0.805297	-0.312408	0.312408
498088	ENSCPOG00000030388	ENSCPOT00000035466.1	4.74e-13	1.88e-11	0.259863	1.29675	0.374903	0.374903
360739	ENSCPOG00000030388	ENSCPOT00000035466.1	4.74e-13	1.88e-11	0.259863	1.29675	0.374903	0.374903
117062	ENSCPOG00000031062	ENSCPOT00000041897.1	5.02e-13	1.98e-11	0.24291	1.27495	0.350445	0.350445
25403	ENSCPOG00000006529	ENSCPOT00000006595.3	5.27e-13	2.08e-11	0.318746	1.3754	0.459854	0.459854
498731	ENSCPOG00000012344	ENSCPOT00000012461.3	6.07e-13	2.39e-11	-0.327331	0.720845	-0.472238	0.472238
24849	ENSCPOG00000012344	ENSCPOT00000012461.3	6.07e-13	2.39e-11	-0.327331	0.720845	-0.472238	0.472238
500959	ENSCPOG00000012344	ENSCPOT00000012461.3	6.07e-13	2.39e-11	-0.327331	0.720845	-0.472238	0.472238
294981	ENSCPOG00000035769	ENSCPOT00000045636.1	6.5e-13	2.55e-11	-0.461838	0.630124	-0.666292	0.666292
24603	ENSCPOG00000025084	ENSCPOT00000026061.2	6.54e-13	2.56e-11	-0.27972	0.755996	-0.40355	0.40355
64557	ENSCPOG00000011499	ENSCPOT00000011605.3	6.58e-13	2.57e-11	0.554032	1.74026	0.7993	0.7993
60660	ENSCPOG00000003335	ENSCPOT00000033952.1	7e-13	2.73e-11	0.64765	1.91104	0.934361	0.934361
117539	ENSCPOG00000030865	ENSCPOT00000036099.1	7.1e-13	2.76e-11	-0.767842	0.464013	-1.10776	1.10776
59317	ENSCPOG00000012245	ENSCPOT00000038397.1	7.36e-13	2.85e-11	-0.337193	0.713771	-0.486466	0.486466
362051	ENSCPOG00000012113	ENSCPOT00000047062.1	7.56e-13	2.93e-11	-0.239504	0.787018	-0.345531	0.345531
315033	ENSCPOG00000002162	ENSCPOT00000002190.3	9e-13	3.48e-11	0.358453	1.43111	0.517138	0.517138
83803	ENSCPOG00000015636	ENSCPOT00000015791.2	9.49e-13	3.65e-11	-0.277815	0.757437	-0.400803	0.400803
25333	ENSCPOG00000035758	ENSCPOT00000035055.1	1.02e-12	3.92e-11	-0.414052	0.660967	-0.597351	0.597351
313352	ENSCPOG00000036480	ENSCPOT00000045768.1	1.04e-12	3.98e-11	-0.218271	0.803907	-0.314899	0.314899
117264	ENSCPOG00000036625	ENSCPOT00000038154.1	1.17e-12	4.47e-11	0.312127	1.36633	0.450305	0.450305
25541	ENSCPOG00000010702	ENSCPOT00000010799.3	1.32e-12	5.02e-11	-0.486136	0.614998	-0.701347	0.701347
102552895	ENSCPOG00000010702	ENSCPOT00000010799.3	1.32e-12	5.02e-11	-0.486136	0.614998	-0.701347	0.701347
79243	ENSCPOG00000033474	ENSCPOT00000031478.1	1.48e-12	5.64e-11	-0.365163	0.694084	-0.526819	0.526819
64507	ENSCPOG00000034737	ENSCPOT00000043150.1	1.63e-12	6.2e-11	-0.212257	0.808757	-0.306222	0.306222
303584	ENSCPOG00000011348	ENSCPOT00000044335.1	1.84e-12	6.94e-11	0.242934	1.27498	0.350479	0.350479
306340	ENSCPOG00000006946	ENSCPOT00000007015.3	1.91e-12	7.21e-11	0.337914	1.40202	0.487508	0.487508
295490	ENSCPOG00000030941	ENSCPOT00000040972.1	1.98e-12	7.47e-11	0.337092	1.40087	0.486321	0.486321
60418	ENSCPOG00000040120	ENSCPOT00000035478.1	2.13e-12	7.99e-11	-0.227687	0.796373	-0.328483	0.328483
304244	ENSCPOG00000003917	ENSCPOT00000003961.3	2.27e-12	8.52e-11	-0.349473	0.705059	-0.504183	0.504183
24678	ENSCPOG00000030553	ENSCPOT00000039651.1	2.44e-12	9.12e-11	-0.226971	0.796944	-0.327449	0.327449
114764	ENSCPOG00000023542	ENSCPOT00000020442.2	2.52e-12	9.42e-11	0.202226	1.22412	0.29175	0.29175
29467	ENSCPOG00000012871	ENSCPOT00000012996.3	2.75e-12	1.02e-10	0.330011	1.39098	0.476105	0.476105
298534	ENSCPOG00000011544	ENSCPOT00000011655.3	3.02e-12	1.12e-10	0.561829	1.75388	0.810547	0.810547
287962	ENSCPOG00000026802	ENSCPOT00000023988.2	3.44e-12	1.27e-10	0.372941	1.452	0.53804	0.53804
171503	ENSCPOG00000008785	ENSCPOT00000008863.3	3.44e-12	1.27e-10	-0.251435	0.777684	-0.362744	0.362744
316384	ENSCPOG00000036276	ENSCPOT00000032205.1	3.53e-12	1.3e-10	-1.20502	0.299685	-1.73848	1.73848
362214	ENSCPOG00000015315	ENSCPOT00000015464.3	3.67e-12	1.35e-10	0.276289	1.31823	0.398601	0.398601
498642	ENSCPOG00000038597	ENSCPOT00000038554.1	3.92e-12	1.44e-10	-0.213281	0.807929	-0.307699	0.307699
113919	ENSCPOG00000030197	ENSCPOT00000031920.1	4.26e-12	1.56e-10	-0.607901	0.544492	-0.877016	0.877016
363333	ENSCPOG00000011635	ENSCPOT00000011747.3	4.4e-12	1.61e-10	0.416091	1.51602	0.600292	0.600292
170724	ENSCPOG00000020118	ENSCPOT00000026331.2	4.42e-12	1.61e-10	0.229056	1.25741	0.330458	0.330458
498999	ENSCPOG00000005984	ENSCPOT00000006047.3	4.53e-12	1.65e-10	0.832698	2.29951	1.20133	1.20133
81681	ENSCPOG00000013859	ENSCPOT00000013999.3	4.77e-12	1.73e-10	-0.226271	0.797502	-0.32644	0.32644
304074	ENSCPOG00000006321	ENSCPOT00000006386.3	4.99e-12	1.81e-10	0.240145	1.27143	0.346456	0.346456
304608	ENSCPOG00000037190	ENSCPOT00000046303.1	5.58e-12	2.02e-10	0.642274	1.9008	0.926606	0.926606
117544	ENSCPOG00000000216	ENSCPOT00000000219.3	5.63e-12	2.03e-10	-0.253616	0.77599	-0.365891	0.365891
24253	ENSCPOG00000000811	ENSCPOT00000000816.3	5.73e-12	2.06e-10	0.247216	1.28046	0.356657	0.356657
365396	ENSCPOG00000008616	ENSCPOT00000008694.3	5.75e-12	2.07e-10	-0.2197	0.80276	-0.31696	0.31696
114499	ENSCPOG00000011757	ENSCPOT00000011872.3	5.92e-12	2.12e-10	0.205165	1.22773	0.295991	0.295991
50690	ENSCPOG00000011710	ENSCPOT00000011823.3	5.94e-12	2.13e-10	-0.247971	0.780383	-0.357746	0.357746
287532	ENSCPOG00000010361	ENSCPOT00000010455.3	6.75e-12	2.41e-10	0.341286	1.40676	0.492372	0.492372
83838	ENSCPOG00000033168	ENSCPOT00000039035.1	6.99e-12	2.49e-10	-0.223738	0.799525	-0.322785	0.322785
305972	ENSCPOG00000003689	ENSCPOT00000003733.3	7.76e-12	2.76e-10	-0.390941	0.67642	-0.564008	0.564008
293524	ENSCPOG00000007549	ENSCPOT00000007622.2	8.28e-12	2.94e-10	0.2179	1.24346	0.314363	0.314363
362401	ENSCPOG00000024656	ENSCPOT00000020161.2	9.25e-12	3.27e-10	-0.194763	0.82303	-0.280984	0.280984
64157	ENSCPOG00000035239	ENSCPOT00000039428.1	9.4e-12	3.32e-10	-0.207	0.81302	-0.298637	0.298637
309513	ENSCPOG00000038237	ENSCPOT00000041534.1	9.94e-12	3.5e-10	-0.303226	0.738432	-0.437462	0.437462
315496	ENSCPOG00000012477	ENSCPOT00000012596.3	1.1e-11	3.88e-10	0.356458	1.42826	0.51426	0.51426
79240	ENSCPOG00000003095	ENSCPOT00000003138.3	1.17e-11	4.09e-10	-0.497178	0.608245	-0.717277	0.717277
83805	ENSCPOG00000011012	ENSCPOT00000043261.1	1.27e-11	4.45e-10	-0.210931	0.80983	-0.304309	0.304309
293551	ENSCPOG00000034801	ENSCPOT00000034437.1	1.34e-11	4.69e-10	0.200479	1.22199	0.289231	0.289231
307950	ENSCPOG00000003876	ENSCPOT00000003920.3	1.34e-11	4.69e-10	-0.466001	0.627507	-0.672298	0.672298
308445	ENSCPOG00000007464	ENSCPOT00000007536.3	1.56e-11	5.42e-10	-0.556051	0.573469	-0.802212	0.802212
295678	ENSCPOG00000025835	ENSCPOT00000026543.2	1.61e-11	5.56e-10	0.277321	1.31959	0.40009	0.40009
691221	ENSCPOG00000003380	ENSCPOT00000003423.3	1.66e-11	5.73e-10	-0.303043	0.738567	-0.437198	0.437198
64387	ENSCPOG00000011555	ENSCPOT00000011666.3	1.76e-11	6.05e-10	-0.247796	0.780519	-0.357494	0.357494
24642	ENSCPOG00000034665	ENSCPOT00000034715.1	1.85e-11	6.38e-10	-0.191089	0.826059	-0.275683	0.275683
296851	ENSCPOG00000007257	ENSCPOT00000007329.3	1.92e-11	6.6e-10	-0.211728	0.809185	-0.305459	0.305459
303639	ENSCPOG00000036808	ENSCPOT00000042666.1	1.97e-11	6.76e-10	0.692262	1.99823	0.998724	0.998724
60341	ENSCPOG00000007449	ENSCPOT00000041335.1	2.38e-11	8.13e-10	0.472946	1.60472	0.682317	0.682317
245963	ENSCPOG00000033928	ENSCPOT00000031753.1	2.39e-11	8.16e-10	-0.466513	0.627185	-0.673036	0.673036
25550	ENSCPOG00000011151	ENSCPOT00000013046.3	2.49e-11	8.48e-10	-0.375095	0.687224	-0.541147	0.541147
294071	ENSCPOG00000003043	ENSCPOT00000003084.3	2.5e-11	8.49e-10	0.349653	1.41857	0.504442	0.504442
309380	ENSCPOG00000007010	ENSCPOT00000007079.3	2.75e-11	9.34e-10	0.25294	1.28781	0.364915	0.364915
24493	ENSCPOG00000026158	ENSCPOT00000025309.2	2.81e-11	9.5e-10	0.391795	1.47963	0.56524	0.56524
50719	ENSCPOG00000006585	ENSCPOT00000006651.3	2.83e-11	9.58e-10	0.266687	1.30563	0.384748	0.384748
499602	ENSCPOG00000030889	ENSCPOT00000032586.1	2.95e-11	9.96e-10	-0.363644	0.695138	-0.524628	0.524628
315158	ENSCPOG00000004413	ENSCPOT00000004461.3	2.96e-11	9.96e-10	-0.190288	0.826721	-0.274527	0.274527
301287	ENSCPOG00000010473	ENSCPOT00000010567.3	3.11e-11	1.05e-09	-0.655318	0.519277	-0.945424	0.945424
81686	ENSCPOG00000020846	ENSCPOT00000026394.2	3.24e-11	1.09e-09	-0.202452	0.816726	-0.292076	0.292076
290985	ENSCPOG00000032645	ENSCPOT00000034755.1	3.31e-11	1.11e-09	-0.207328	0.812753	-0.299111	0.299111
29482	ENSCPOG00000007801	ENSCPOT00000007875.3	3.72e-11	1.24e-09	-0.70486	0.494178	-1.0169	1.0169
171369	ENSCPOG00000030207	ENSCPOT00000043651.1	3.89e-11	1.3e-09	-0.374917	0.687346	-0.540891	0.540891
315866	ENSCPOG00000020606	ENSCPOT00000019768.2	3.92e-11	1.3e-09	-0.679462	0.506889	-0.980257	0.980257
297594	ENSCPOG00000012334	ENSCPOT00000031358.1	4.09e-11	1.36e-09	1.10852	3.02987	1.59925	1.59925
56010	ENSCPOG00000030753	ENSCPOT00000042080.1	4.33e-11	1.44e-09	0.190021	1.20928	0.274143	0.274143
314818	ENSCPOG00000007375	ENSCPOT00000007447.3	4.63e-11	1.53e-09	0.943397	2.56869	1.36103	1.36103
29194	ENSCPOG00000022236	ENSCPOT00000022432.2	5.18e-11	1.71e-09	-0.405621	0.666563	-0.585188	0.585188
54226	ENSCPOG00000001427	ENSCPOT00000001446.3	5.46e-11	1.8e-09	0.22599	1.25356	0.326035	0.326035
83806	ENSCPOG00000000431	ENSCPOT00000000435.3	5.99e-11	1.97e-09	0.190768	1.21018	0.27522	0.27522
311546	ENSCPOG00000009013	ENSCPOT00000009096.3	6.19e-11	2.03e-09	0.294158	1.342	0.42438	0.42438
367289	ENSCPOG00000001503	ENSCPOT00000001523.3	6.45e-11	2.12e-09	-0.276264	0.758613	-0.398565	0.398565
29516	ENSCPOG00000014511	ENSCPOT00000014656.3	7.19e-11	2.35e-09	0.735191	2.08588	1.06066	1.06066
500545	ENSCPOG00000001228	ENSCPOT00000001242.3	7.35e-11	2.4e-09	0.976069	2.654	1.40817	1.40817
83579	ENSCPOG00000013528	ENSCPOT00000044101.1	8.95e-11	2.92e-09	-0.289424	0.748695	-0.417551	0.417551
314259	ENSCPOG00000003303	ENSCPOT00000003346.3	9.36e-11	3.05e-09	-0.212977	0.808175	-0.307261	0.307261
24887	ENSCPOG00000037703	ENSCPOT00000033144.1	9.48e-11	3.08e-09	0.623813	1.86603	0.899972	0.899972
681314	ENSCPOG00000037703	ENSCPOT00000033144.1	9.48e-11	3.08e-09	0.623813	1.86603	0.899972	0.899972
294074	ENSCPOG00000007305	ENSCPOT00000007377.3	9.9e-11	3.2e-09	0.94929	2.58387	1.36954	1.36954
64023	ENSCPOG00000015723	ENSCPOT00000033293.1	1.01e-10	3.27e-09	-1.48378	0.226778	-2.14065	2.14065
114029	ENSCPOG00000012979	ENSCPOT00000013105.3	1.03e-10	3.32e-09	-0.229834	0.794666	-0.33158	0.33158
408210	ENSCPOG00000040233	ENSCPOT00000034808.1	1.2e-10	3.85e-09	0.990995	2.69391	1.4297	1.4297
29504	ENSCPOG00000010127	ENSCPOT00000010218.3	1.27e-10	4.06e-09	-0.224577	0.798854	-0.323996	0.323996
502988	ENSCPOG00000000236	ENSCPOT00000000239.3	1.28e-10	4.09e-09	0.249592	1.2835	0.360085	0.360085
311846	ENSCPOG00000004076	ENSCPOT00000004121.3	1.29e-10	4.12e-09	0.219082	1.24493	0.316068	0.316068
309871	ENSCPOG00000014064	ENSCPOT00000035051.1	1.31e-10	4.18e-09	0.345362	1.4125	0.498251	0.498251
50566	ENSCPOG00000036070	ENSCPOT00000045975.1	1.33e-10	4.23e-09	-0.424356	0.654191	-0.612216	0.612216
686753	ENSCPOG00000006697	ENSCPOT00000044594.1	1.35e-10	4.3e-09	-0.385135	0.680359	-0.555633	0.555633
316539	ENSCPOG00000011048	ENSCPOT00000011150.3	1.57e-10	4.99e-09	0.396815	1.48708	0.572482	0.572482
25527	ENSCPOG00000034249	ENSCPOT00000034067.1	1.66e-10	5.25e-09	-0.226356	0.797434	-0.326563	0.326563
100302372	ENSCPOG00000038996	ENSCPOT00000038087.1	1.68e-10	5.3e-09	0.347348	1.41531	0.501117	0.501117
301252	ENSCPOG00000003887	ENSCPOT00000003931.3	1.71e-10	5.39e-09	0.19361	1.21362	0.27932	0.27932
24811	ENSCPOG00000026988	ENSCPOT00000025774.2	1.77e-10	5.56e-09	0.293574	1.34121	0.423538	0.423538
79429	ENSCPOG00000012495	ENSCPOT00000012614.3	1.85e-10	5.83e-09	-0.263864	0.768078	-0.380675	0.380675
113894	ENSCPOG00000026534	ENSCPOT00000042430.1	1.91e-10	5.99e-09	0.195472	1.21588	0.282006	0.282006
689065	ENSCPOG00000025117	ENSCPOT00000025022.2	1.91e-10	5.99e-09	1.29509	3.65133	1.86842	1.86842
291057	ENSCPOG00000032494	ENSCPOT00000032636.1	1.94e-10	6.08e-09	0.28007	1.32322	0.404055	0.404055
307505	ENSCPOG00000013390	ENSCPOT00000013521.3	2.02e-10	6.3e-09	-0.181145	0.834315	-0.261337	0.261337
24211	ENSCPOG00000000927	ENSCPOT00000000933.3	2.11e-10	6.58e-09	0.181823	1.1994	0.262316	0.262316
361303	ENSCPOG00000001898	ENSCPOT00000041996.1	2.26e-10	7.04e-09	-0.308803	0.734325	-0.445509	0.445509
29366	ENSCPOG00000002016	ENSCPOT00000043002.1	2.28e-10	7.08e-09	0.235153	1.2651	0.339254	0.339254
367313	ENSCPOG00000011331	ENSCPOT00000031744.1	2.33e-10	7.21e-09	-0.505111	0.603439	-0.728721	0.728721
64347	ENSCPOG00000023463	ENSCPOT00000028042.2	2.38e-10	7.37e-09	-0.214902	0.80662	-0.310038	0.310038
25438	ENSCPOG00000013139	ENSCPOT00000013266.3	2.41e-10	7.44e-09	-0.256475	0.773774	-0.370015	0.370015
317517	ENSCPOG00000035225	ENSCPOT00000031592.1	2.43e-10	7.49e-09	1.38117	3.97954	1.9926	1.9926
29402	ENSCPOG00000002937	ENSCPOT00000002974.3	2.55e-10	7.85e-09	-0.319441	0.726555	-0.460856	0.460856
24223	ENSCPOG00000030414	ENSCPOT00000041924.1	2.57e-10	7.88e-09	0.186658	1.20521	0.26929	0.26929
297902	ENSCPOG00000009714	ENSCPOT00000009801.3	2.71e-10	8.33e-09	-0.22501	0.798508	-0.324621	0.324621
29146	ENSCPOG00000022187	ENSCPOT00000033406.1	2.76e-10	8.46e-09	0.275279	1.3169	0.397144	0.397144
297865	ENSCPOG00000009231	ENSCPOT00000009316.3	2.78e-10	8.49e-09	-0.216792	0.805098	-0.312765	0.312765
360526	ENSCPOG00000008411	ENSCPOT00000033732.1	2.92e-10	8.91e-09	-0.366347	0.693262	-0.528527	0.528527
360668	ENSCPOG00000002017	ENSCPOT00000002044.3	2.92e-10	8.91e-09	-0.198819	0.819699	-0.286835	0.286835
313969	ENSCPOG00000037178	ENSCPOT00000047467.1	2.98e-10	9.06e-09	0.507798	1.66163	0.732597	0.732597
363513	ENSCPOG00000039334	ENSCPOT00000047145.1	3e-10	9.09e-09	0.253573	1.28862	0.365829	0.365829
305073	ENSCPOG00000014965	ENSCPOT00000015111.3	3.09e-10	9.36e-09	0.680509	1.97488	0.981767	0.981767
314612	ENSCPOG00000026631	ENSCPOT00000023078.2	3.19e-10	9.63e-09	-0.30269	0.738828	-0.43669	0.43669
361383	ENSCPOG00000006388	ENSCPOT00000006453.3	3.34e-10	1.01e-08	-0.236969	0.789016	-0.341874	0.341874
500450	ENSCPOG00000000401	ENSCPOT00000000404.3	3.42e-10	1.03e-08	-0.277591	0.757606	-0.40048	0.40048
301253	ENSCPOG00000024916	ENSCPOT00000038610.1	3.53e-10	1.06e-08	-0.621459	0.53716	-0.896576	0.896576
360670	ENSCPOG00000005217	ENSCPOT00000005272.3	3.53e-10	1.06e-08	0.353459	1.42398	0.509934	0.509934
307395	ENSCPOG00000014922	ENSCPOT00000041457.1	3.61e-10	1.08e-08	-0.32659	0.721379	-0.47117	0.47117
102553587	ENSCPOG00000037165	ENSCPOT00000035506.1	3.67e-10	1.1e-08	-0.965253	0.380887	-1.39257	1.39257
64513	ENSCPOG00000002469	ENSCPOT00000002502.3	3.98e-10	1.19e-08	-0.244787	0.782871	-0.353153	0.353153
29619	ENSCPOG00000035133	ENSCPOT00000038990.1	4.01e-10	1.19e-08	-0.266466	0.766082	-0.384429	0.384429
116685	ENSCPOG00000013383	ENSCPOT00000013514.3	4.09e-10	1.22e-08	0.591267	1.80628	0.853018	0.853018
24672	ENSCPOG00000039543	ENSCPOT00000044805.1	4.17e-10	1.24e-08	0.18688	1.20548	0.26961	0.26961
100362453	ENSCPOG00000039543	ENSCPOT00000044805.1	4.17e-10	1.24e-08	0.18688	1.20548	0.26961	0.26961
500221	ENSCPOG00000031202	ENSCPOT00000045148.1	4.18e-10	1.24e-08	-0.183508	0.832345	-0.264746	0.264746
100365370	ENSCPOG00000039281	ENSCPOT00000047857.1	4.2e-10	1.24e-08	-0.179093	0.836028	-0.258376	0.258376
501555	ENSCPOG00000015535	ENSCPOT00000015687.3	4.51e-10	1.33e-08	0.295808	1.34421	0.426761	0.426761
289054	ENSCPOG00000004603	ENSCPOT00000022758.2	4.92e-10	1.45e-08	0.713265	2.04064	1.02902	1.02902
299928	ENSCPOG00000038012	ENSCPOT00000037518.1	5.2e-10	1.53e-08	-0.546348	0.57906	-0.788214	0.788214
363239	ENSCPOG00000020239	ENSCPOT00000045663.1	5.26e-10	1.55e-08	-0.337869	0.713288	-0.487443	0.487443
79209	ENSCPOG00000006954	ENSCPOT00000007023.3	5.59e-10	1.64e-08	-0.268413	0.764592	-0.387238	0.387238
311742	ENSCPOG00000011784	ENSCPOT00000011899.3	5.62e-10	1.64e-08	0.909569	2.48325	1.31223	1.31223
25481	ENSCPOG00000003507	ENSCPOT00000003551.3	5.76e-10	1.68e-08	0.292354	1.33958	0.421778	0.421778
24246	ENSCPOG00000004133	ENSCPOT00000038956.1	5.79e-10	1.69e-08	0.230174	1.25882	0.33207	0.33207
64442	ENSCPOG00000035552	ENSCPOT00000037806.1	6.28e-10	1.83e-08	0.269473	1.30927	0.388767	0.388767
310552	ENSCPOG00000012235	ENSCPOT00000036671.1	6.49e-10	1.88e-08	-0.183801	0.832101	-0.265169	0.265169
315579	ENSCPOG00000002154	ENSCPOT00000047486.1	6.72e-10	1.95e-08	0.59117	1.8061	0.852877	0.852877
25217	ENSCPOG00000024169	ENSCPOT00000025715.2	6.75e-10	1.95e-08	0.242035	1.27384	0.349182	0.349182
29237	ENSCPOG00000031786	ENSCPOT00000031255.1	7.18e-10	2.08e-08	-0.307213	0.735494	-0.443215	0.443215
100912447	ENSCPOG00000014420	ENSCPOT00000014565.3	7.31e-10	2.11e-08	-0.240972	0.785864	-0.347649	0.347649
362438	ENSCPOG00000008480	ENSCPOT00000008557.3	8.4e-10	2.42e-08	0.286343	1.33155	0.413106	0.413106
303242	ENSCPOG00000004386	ENSCPOT00000004434.3	8.86e-10	2.54e-08	-0.543117	0.580935	-0.783552	0.783552
79241	ENSCPOG00000035800	ENSCPOT00000042504.1	9.18e-10	2.63e-08	-0.243505	0.783875	-0.351304	0.351304
361704	ENSCPOG00000032470	ENSCPOT00000037841.1	9.62e-10	2.75e-08	-0.248987	0.77959	-0.359212	0.359212
360921	ENSCPOG00000006619	ENSCPOT00000006685.3	9.72e-10	2.78e-08	0.261872	1.29936	0.377801	0.377801
302566	ENSCPOG00000034700	ENSCPOT00000031445.1	1.01e-09	2.87e-08	-0.228987	0.795338	-0.330359	0.330359
25584	ENSCPOG00000002092	ENSCPOT00000002119.3	1.13e-09	3.22e-08	0.215298	1.24023	0.310609	0.310609
360847	ENSCPOG00000010279	ENSCPOT00000010373.3	1.19e-09	3.37e-08	1.04475	2.84267	1.50725	1.50725
56761	ENSCPOG00000022014	ENSCPOT00000026107.2	1.21e-09	3.43e-08	-0.207672	0.812473	-0.299608	0.299608
317376	ENSCPOG00000012410	ENSCPOT00000036717.1	1.29e-09	3.66e-08	0.218959	1.24478	0.315891	0.315891
291137	ENSCPOG00000007993	ENSCPOT00000008068.3	1.3e-09	3.69e-08	0.651483	1.91838	0.939892	0.939892
303690	ENSCPOG00000009889	ENSCPOT00000009978.3	1.31e-09	3.7e-08	0.234627	1.26444	0.338496	0.338496
246298	ENSCPOG00000022640	ENSCPOT00000027175.2	1.35e-09	3.82e-08	-0.399598	0.67059	-0.576497	0.576497
29702	ENSCPOG00000013630	ENSCPOT00000013766.3	1.37e-09	3.85e-08	0.193138	1.21305	0.278639	0.278639
294712	ENSCPOG00000006977	ENSCPOT00000007046.3	1.38e-09	3.87e-08	0.768904	2.1574	1.10929	1.10929
309901	ENSCPOG00000030387	ENSCPOT00000032332.1	1.38e-09	3.88e-08	-0.632165	0.53144	-0.912021	0.912021
116676	ENSCPOG00000003149	ENSCPOT00000003192.3	1.48e-09	4.14e-08	-0.541006	0.582163	-0.780506	0.780506
114860	ENSCPOG00000031845	ENSCPOT00000046171.1	1.52e-09	4.24e-08	0.294854	1.34293	0.425385	0.425385
363024	ENSCPOG00000013720	ENSCPOT00000039298.1	1.61e-09	4.5e-08	-0.180417	0.834922	-0.260287	0.260287
25084	ENSCPOG00000038281	ENSCPOT00000036804.1	1.65e-09	4.58e-08	-0.224348	0.799037	-0.323666	0.323666
25626	ENSCPOG00000002615	ENSCPOT00000002649.3	1.67e-09	4.63e-08	-0.203475	0.81589	-0.293553	0.293553
65049	ENSCPOG00000011143	ENSCPOT00000011247.3	1.69e-09	4.68e-08	0.332533	1.3945	0.479744	0.479744
294562	ENSCPOG00000025010	ENSCPOT00000025363.2	1.73e-09	4.79e-08	0.715437	2.04508	1.03216	1.03216
288016	ENSCPOG00000004329	ENSCPOT00000004375.3	1.96e-09	5.42e-08	-0.170475	0.843264	-0.245944	0.245944
171045	ENSCPOG00000033163	ENSCPOT00000047407.1	1.98e-09	5.44e-08	2.90458	18.2575	4.19042	4.19042
305974	ENSCPOG00000023428	ENSCPOT00000022610.2	2.13e-09	5.86e-08	-0.696131	0.49851	-1.0043	1.0043
366138	ENSCPOG00000035009	ENSCPOT00000032102.1	2.14e-09	5.87e-08	-0.235241	0.79038	-0.339381	0.339381
683460	ENSCPOG00000037057	ENSCPOT00000043531.1	2.15e-09	5.9e-08	-0.300825	0.740207	-0.433999	0.433999
360564	ENSCPOG00000023831	ENSCPOT00000037982.1	2.19e-09	6e-08	-0.212051	0.808924	-0.305925	0.305925
293947	ENSCPOG00000003798	ENSCPOT00000003842.3	2.39e-09	6.52e-08	-0.204032	0.815436	-0.294357	0.294357
685325	ENSCPOG00000031744	ENSCPOT00000033576.1	2.45e-09	6.69e-08	-0.452343	0.636136	-0.652594	0.652594
25687	ENSCPOG00000023504	ENSCPOT00000023434.2	2.52e-09	6.86e-08	-0.246657	0.781409	-0.35585	0.35585
362219	ENSCPOG00000008966	ENSCPOT00000009048.3	2.65e-09	7.2e-08	0.26359	1.30159	0.38028	0.38028
60416	ENSCPOG00000001429	ENSCPOT00000001448.3	2.75e-09	7.46e-08	0.171008	1.1865	0.246712	0.246712
501569	ENSCPOG00000036270	ENSCPOT00000041330.1	2.76e-09	7.46e-08	0.328725	1.3892	0.47425	0.47425
297099	ENSCPOG00000011365	ENSCPOT00000011471.3	2.88e-09	7.79e-08	-0.19825	0.820165	-0.286015	0.286015
85245	ENSCPOG00000026318	ENSCPOT00000020170.2	2.95e-09	7.96e-08	0.182178	1.19983	0.262827	0.262827
315423	ENSCPOG00000008497	ENSCPOT00000008574.3	2.95e-09	7.96e-08	0.287009	1.33244	0.414066	0.414066
309696	ENSCPOG00000021817	ENSCPOT00000024740.2	2.96e-09	7.98e-08	-0.1826	0.833101	-0.263437	0.263437
261730	ENSCPOG00000006633	ENSCPOT00000006699.3	3.11e-09	8.36e-08	0.625028	1.8683	0.901725	0.901725
29678	ENSCPOG00000020882	ENSCPOT00000020967.2	3.19e-09	8.57e-08	0.198086	1.21907	0.285777	0.285777
361233	ENSCPOG00000039953	ENSCPOT00000042258.1	3.23e-09	8.66e-08	0.168571	1.18361	0.243197	0.243197
494021	ENSCPOG00000032663	ENSCPOT00000034031.1	3.31e-09	8.85e-08	-0.228216	0.795952	-0.329247	0.329247
24407	ENSCPOG00000018909	ENSCPOT00000019064.3	3.32e-09	8.87e-08	-0.312177	0.731852	-0.450377	0.450377
361601	ENSCPOG00000022314	ENSCPOT00000047111.1	3.36e-09	8.95e-08	-0.205084	0.814579	-0.295873	0.295873
287525	ENSCPOG00000006737	ENSCPOT00000006806.3	3.38e-09	9e-08	-0.287405	0.750208	-0.414637	0.414637
305826	ENSCPOG00000014637	ENSCPOT00000045231.1	3.65e-09	9.7e-08	-0.284837	0.752137	-0.410932	0.410932
299636	ENSCPOG00000004144	ENSCPOT00000004189.3	3.76e-09	9.97e-08	-0.685751	0.503712	-0.98933	0.98933
81675	ENSCPOG00000001482	ENSCPOT00000001501.3	4.03e-09	1.07e-07	-0.169891	0.843757	-0.2451	0.2451
287443	ENSCPOG00000009885	ENSCPOT00000009974.3	4.07e-09	1.08e-07	-0.246386	0.78162	-0.35546	0.35546
362924	ENSCPOG00000031849	ENSCPOT00000045071.1	4.33e-09	1.15e-07	0.189058	1.20811	0.272754	0.272754
299699	ENSCPOG00000010497	ENSCPOT00000010592.3	4.34e-09	1.15e-07	0.201003	1.22263	0.289986	0.289986
114489	ENSCPOG00000034832	ENSCPOT00000038802.1	4.43e-09	1.17e-07	-0.178353	0.836647	-0.257309	0.257309
29393	ENSCPOG00000003329	ENSCPOT00000003372.3	5.09e-09	1.34e-07	-0.226796	0.797083	-0.327198	0.327198
94340	ENSCPOG00000006149	ENSCPOT00000006213.3	5.1e-09	1.34e-07	0.402295	1.49525	0.580389	0.580389
302711	ENSCPOG00000008086	ENSCPOT00000008161.3	5.46e-09	1.43e-07	-0.200866	0.818022	-0.289789	0.289789
690209	ENSCPOG00000011264	ENSCPOT00000011370.3	5.51e-09	1.44e-07	0.724423	2.06354	1.04512	1.04512
114482	ENSCPOG00000011264	ENSCPOT00000011370.3	5.51e-09	1.44e-07	0.724423	2.06354	1.04512	1.04512
361694	ENSCPOG00000011204	ENSCPOT00000011310.3	5.65e-09	1.47e-07	0.209308	1.23282	0.301968	0.301968
81530	ENSCPOG00000021507	ENSCPOT00000022451.2	5.67e-09	1.48e-07	-0.23958	0.786958	-0.345641	0.345641
364901	ENSCPOG00000030161	ENSCPOT00000046860.1	5.71e-09	1.49e-07	-0.266236	0.766258	-0.384098	0.384098
296512	ENSCPOG00000002614	ENSCPOT00000002648.3	6.28e-09	1.63e-07	0.45283	1.57276	0.653296	0.653296
303991	ENSCPOG00000011368	ENSCPOT00000011474.3	6.28e-09	1.63e-07	-0.397797	0.671798	-0.5739	0.5739
114851	ENSCPOG00000030530	ENSCPOT00000043527.1	6.36e-09	1.65e-07	-0.165512	0.84746	-0.238784	0.238784
684681	ENSCPOG00000005522	ENSCPOT00000005581.3	6.45e-09	1.67e-07	-0.191915	0.825377	-0.276875	0.276875
366473	ENSCPOG00000004919	ENSCPOT00000004972.3	6.48e-09	1.67e-07	-0.209549	0.81095	-0.302315	0.302315
25062	ENSCPOG00000000193	ENSCPOT00000043422.1	6.6e-09	1.7e-07	0.282762	1.32679	0.40794	0.40794
361764	ENSCPOG00000036564	ENSCPOT00000033209.1	6.79e-09	1.75e-07	-0.368573	0.691721	-0.531739	0.531739
302489	ENSCPOG00000021403	ENSCPOT00000023221.2	7.02e-09	1.8e-07	-0.42187	0.655819	-0.608629	0.608629
288683	ENSCPOG00000022410	ENSCPOT00000028230.2	7.2e-09	1.85e-07	-0.329962	0.718951	-0.476034	0.476034
102546324	ENSCPOG00000022410	ENSCPOT00000028230.2	7.2e-09	1.85e-07	-0.329962	0.718951	-0.476034	0.476034
29300	ENSCPOG00000026126	ENSCPOT00000020791.2	8.63e-09	2.21e-07	-0.276601	0.758357	-0.399051	0.399051
288444	ENSCPOG00000007441	ENSCPOT00000040896.1	9.72e-09	2.49e-07	-0.245164	0.782576	-0.353697	0.353697
299923	ENSCPOG00000010977	ENSCPOT00000011078.3	1e-08	2.56e-07	-0.195304	0.822585	-0.281764	0.281764
64202	ENSCPOG00000000791	ENSCPOT00000000796.3	1e-08	2.56e-07	-0.180748	0.834646	-0.260764	0.260764
289827	ENSCPOG00000008459	ENSCPOT00000038880.1	1.01e-08	2.57e-07	0.301838	1.35234	0.43546	0.43546
362427	ENSCPOG00000013387	ENSCPOT00000047045.1	1.02e-08	2.59e-07	-0.207589	0.812541	-0.299487	0.299487
29443	ENSCPOG00000014740	ENSCPOT00000014885.3	1.03e-08	2.62e-07	0.241253	1.27284	0.348055	0.348055
100910996	ENSCPOG00000033707	ENSCPOT00000046237.1	1.05e-08	2.67e-07	-0.306641	0.735915	-0.442389	0.442389
81744	ENSCPOG00000009675	ENSCPOT00000036247.1	1.06e-08	2.68e-07	-0.354638	0.701427	-0.511634	0.511634
317399	ENSCPOG00000015479	ENSCPOT00000046178.1	1.07e-08	2.69e-07	0.186044	1.20448	0.268405	0.268405
291450	ENSCPOG00000013120	ENSCPOT00000030878.1	1.09e-08	2.74e-07	-0.247128	0.781041	-0.35653	0.35653
297994	ENSCPOG00000003465	ENSCPOT00000003509.3	1.1e-08	2.78e-07	0.17903	1.19606	0.258286	0.258286
305242	ENSCPOG00000000399	ENSCPOT00000000402.3	1.11e-08	2.79e-07	-0.264238	0.767791	-0.381215	0.381215
313167	ENSCPOG00000012282	ENSCPOT00000012398.3	1.12e-08	2.81e-07	0.212804	1.23714	0.307011	0.307011
290963	ENSCPOG00000038711	ENSCPOT00000031520.1	1.14e-08	2.86e-07	-0.199398	0.819223	-0.287671	0.287671
292263	ENSCPOG00000007680	ENSCPOT00000007754.3	1.15e-08	2.88e-07	0.806398	2.23983	1.16339	1.16339
63845	ENSCPOG00000005669	ENSCPOT00000040005.1	1.18e-08	2.96e-07	0.241429	1.27307	0.348308	0.348308
65138	ENSCPOG00000009588	ENSCPOT00000047484.1	1.21e-08	3.02e-07	0.227366	1.25529	0.32802	0.32802
691493	ENSCPOG00000001241	ENSCPOT00000001256.3	1.26e-08	3.13e-07	0.364809	1.44024	0.526308	0.526308
688452	ENSCPOG00000040279	ENSCPOT00000047731.1	1.34e-08	3.33e-07	-0.551322	0.576188	-0.795389	0.795389
360785	ENSCPOG00000013536	ENSCPOT00000039204.1	1.35e-08	3.35e-07	0.207334	1.23039	0.29912	0.29912
679342	ENSCPOG00000000820	ENSCPOT00000000825.3	1.36e-08	3.38e-07	0.653918	1.92306	0.943405	0.943405
399679	ENSCPOG00000039255	ENSCPOT00000021666.2	1.39e-08	3.45e-07	0.418343	1.51944	0.603541	0.603541
294303	ENSCPOG00000021224	ENSCPOT00000024647.2	1.4e-08	3.46e-07	-1.30532	0.271087	-1.88317	1.88317
171548	ENSCPOG00000006479	ENSCPOT00000006544.3	1.48e-08	3.65e-07	-0.279287	0.756322	-0.402927	0.402927
246776	ENSCPOG00000012736	ENSCPOT00000041117.1	1.49e-08	3.68e-07	-0.329431	0.719333	-0.475269	0.475269
65152	ENSCPOG00000008351	ENSCPOT00000008426.3	1.52e-08	3.73e-07	-0.238972	0.787437	-0.344764	0.344764
367323	ENSCPOG00000002651	ENSCPOT00000002685.3	1.67e-08	4.11e-07	0.43883	1.55089	0.633099	0.633099
500084	ENSCPOG00000011312	ENSCPOT00000045567.1	1.71e-08	4.19e-07	0.262082	1.29963	0.378104	0.378104
297113	ENSCPOG00000007547	ENSCPOT00000007620.3	1.76e-08	4.31e-07	0.168658	1.18372	0.243322	0.243322
83588	ENSCPOG00000009232	ENSCPOT00000009317.3	1.79e-08	4.37e-07	0.378677	1.46035	0.546315	0.546315
301128	ENSCPOG00000005977	ENSCPOT00000041983.1	1.85e-08	4.51e-07	-0.285948	0.751302	-0.412535	0.412535
25123	ENSCPOG00000035678	ENSCPOT00000036345.1	1.87e-08	4.56e-07	-0.276194	0.758665	-0.398464	0.398464
25196	ENSCPOG00000032914	ENSCPOT00000040505.1	1.94e-08	4.72e-07	-0.271684	0.762095	-0.391957	0.391957
311361	ENSCPOG00000002178	ENSCPOT00000002206.3	1.98e-08	4.8e-07	0.422946	1.52645	0.610181	0.610181
307997	ENSCPOG00000003085	ENSCPOT00000041310.1	2e-08	4.84e-07	-0.292158	0.74665	-0.421495	0.421495
24890	ENSCPOG00000008317	ENSCPOT00000008392.3	2.02e-08	4.88e-07	-0.435824	0.646731	-0.628762	0.628762
29668	ENSCPOG00000015226	ENSCPOT00000032467.1	2.1e-08	5.07e-07	0.19155	1.21113	0.276349	0.276349
310695	ENSCPOG00000004317	ENSCPOT00000036323.1	2.22e-08	5.37e-07	-0.229507	0.794926	-0.331108	0.331108
25700	ENSCPOG00000000805	ENSCPOT00000000810.3	2.23e-08	5.38e-07	0.251867	1.28642	0.363367	0.363367
170944	ENSCPOG00000008825	ENSCPOT00000008904.3	2.26e-08	5.45e-07	0.25335	1.28833	0.365507	0.365507
100361323	ENSCPOG00000015340	ENSCPOT00000015489.3	2.28e-08	5.47e-07	-0.384853	0.680551	-0.555225	0.555225
25592	ENSCPOG00000009046	ENSCPOT00000044076.1	2.3e-08	5.51e-07	-0.159632	0.852458	-0.2303	0.2303
293874	ENSCPOG00000011221	ENSCPOT00000011327.3	2.44e-08	5.86e-07	-0.366308	0.693289	-0.52847	0.52847
309760	ENSCPOG00000007881	ENSCPOT00000007956.3	2.46e-08	5.89e-07	-0.533869	0.586332	-0.77021	0.77021
315663	ENSCPOG00000033722	ENSCPOT00000044953.1	2.54e-08	6.06e-07	-0.439063	0.64464	-0.633435	0.633435
64566	ENSCPOG00000039469	ENSCPOT00000030976.1	2.63e-08	6.27e-07	-0.220579	0.802054	-0.318228	0.318228
361388	ENSCPOG00000031770	ENSCPOT00000036561.1	2.64e-08	6.27e-07	-0.326684	0.721311	-0.471306	0.471306
85242	ENSCPOG00000001851	ENSCPOT00000001872.3	2.66e-08	6.33e-07	0.414885	1.5142	0.598552	0.598552
310074	ENSCPOG00000011483	ENSCPOT00000037721.1	2.82e-08	6.7e-07	1.03392	2.81208	1.49164	1.49164
314190	ENSCPOG00000038390	ENSCPOT00000044085.1	2.87e-08	6.81e-07	0.271527	1.31197	0.391731	0.391731
80897	ENSCPOG00000013375	ENSCPOT00000013506.3	3.02e-08	7.16e-07	0.181631	1.19917	0.262038	0.262038
24649	ENSCPOG00000024842	ENSCPOT00000027317.2	3.1e-08	7.34e-07	0.191936	1.21159	0.276904	0.276904
124461	ENSCPOG00000001359	ENSCPOT00000031337.1	3.15e-08	7.44e-07	-0.178331	0.836665	-0.257278	0.257278
361626	ENSCPOG00000033961	ENSCPOT00000042900.1	3.22e-08	7.6e-07	0.216351	1.24154	0.312129	0.312129
59107	ENSCPOG00000007011	ENSCPOT00000031170.1	3.23e-08	7.61e-07	-0.174964	0.839487	-0.25242	0.25242
362398	ENSCPOG00000014801	ENSCPOT00000014946.3	3.24e-08	7.61e-07	-0.255886	0.77423	-0.369166	0.369166
246331	ENSCPOG00000009021	ENSCPOT00000009104.3	3.34e-08	7.85e-07	0.216378	1.24157	0.312167	0.312167
364786	ENSCPOG00000009752	ENSCPOT00000009840.3	3.37e-08	7.91e-07	-0.284447	0.75243	-0.41037	0.41037
192204	ENSCPOG00000015369	ENSCPOT00000015519.3	3.53e-08	8.26e-07	-0.373121	0.688582	-0.538299	0.538299
500280	ENSCPOG00000006583	ENSCPOT00000006649.3	3.61e-08	8.44e-07	-0.484735	0.61586	-0.699325	0.699325
313388	ENSCPOG00000006170	ENSCPOT00000045904.1	4.01e-08	9.37e-07	0.617326	1.85396	0.890613	0.890613
499653	ENSCPOG00000004859	ENSCPOT00000004911.3	4.11e-08	9.6e-07	-0.212363	0.808671	-0.306376	0.306376
24837	ENSCPOG00000015324	ENSCPOT00000021538.2	4.22e-08	9.83e-07	-0.841432	0.431093	-1.21393	1.21393
83498	ENSCPOG00000025972	ENSCPOT00000025127.2	4.25e-08	9.88e-07	0.220025	1.24611	0.317429	0.317429
81527	ENSCPOG00000004390	ENSCPOT00000032507.1	4.27e-08	9.93e-07	0.183647	1.20159	0.264946	0.264946
64030	ENSCPOG00000011411	ENSCPOT00000011517.3	4.47e-08	1.04e-06	-0.681419	0.505899	-0.983079	0.983079
361565	ENSCPOG00000021853	ENSCPOT00000027857.2	4.48e-08	1.04e-06	0.232717	1.26202	0.335739	0.335739
294235	ENSCPOG00000037253	ENSCPOT00000047072.1	4.55e-08	1.05e-06	0.342465	1.40841	0.494072	0.494072
315508	ENSCPOG00000006540	ENSCPOT00000006606.3	4.65e-08	1.07e-06	0.248689	1.28234	0.358782	0.358782
291861	ENSCPOG00000011058	ENSCPOT00000011160.3	4.66e-08	1.07e-06	2.11721	8.30792	3.05449	3.05449
305408	ENSCPOG00000014179	ENSCPOT00000014321.3	4.71e-08	1.08e-06	-0.156454	0.855171	-0.225715	0.225715
314683	ENSCPOG00000014150	ENSCPOT00000014292.3	4.72e-08	1.09e-06	-0.185367	0.830799	-0.267428	0.267428
362838	ENSCPOG00000034775	ENSCPOT00000010848.3	4.79e-08	1.1e-06	-0.225968	0.797744	-0.326002	0.326002
65274	ENSCPOG00000038392	ENSCPOT00000046424.1	4.91e-08	1.13e-06	0.185731	1.2041	0.267953	0.267953
361416	ENSCPOG00000004015	ENSCPOT00000004059.2	5.03e-08	1.15e-06	0.726329	2.06748	1.04787	1.04787
679038	ENSCPOG00000019913	ENSCPOT00000025972.2	5.08e-08	1.16e-06	0.163711	1.17787	0.236184	0.236184
304150	ENSCPOG00000002031	ENSCPOT00000002058.3	5.12e-08	1.17e-06	-0.357296	0.699566	-0.515469	0.515469
301323	ENSCPOG00000003912	ENSCPOT00000003956.3	5.21e-08	1.19e-06	-0.267583	0.765227	-0.386041	0.386041
296651	ENSCPOG00000025689	ENSCPOT00000021128.2	5.52e-08	1.26e-06	0.213113	1.23752	0.307457	0.307457
29464	ENSCPOG00000014967	ENSCPOT00000015113.3	5.55e-08	1.26e-06	-0.166185	0.84689	-0.239754	0.239754
304549	ENSCPOG00000038269	ENSCPOT00000048002.1	5.61e-08	1.27e-06	-0.235829	0.789916	-0.340229	0.340229
497876	ENSCPOG00000007176	ENSCPOT00000007247.3	5.65e-08	1.28e-06	-0.247767	0.780542	-0.357453	0.357453
314879	ENSCPOG00000027042	ENSCPOT00000039144.1	5.66e-08	1.28e-06	0.324227	1.38296	0.467761	0.467761
500709	ENSCPOG00000037259	ENSCPOT00000040617.1	5.77e-08	1.3e-06	-0.164661	0.848181	-0.237556	0.237556
291130	ENSCPOG00000003524	ENSCPOT00000003568.3	6.02e-08	1.36e-06	-0.639939	0.527324	-0.923237	0.923237
678743	ENSCPOG00000007003	ENSCPOT00000007072.3	6.12e-08	1.38e-06	-0.738571	0.477796	-1.06553	1.06553
361614	ENSCPOG00000035702	ENSCPOT00000038277.1	6.32e-08	1.42e-06	-0.181138	0.834321	-0.261326	0.261326
312826	ENSCPOG00000000988	ENSCPOT00000000995.3	6.46e-08	1.45e-06	0.189726	1.20892	0.273716	0.273716
100361269	ENSCPOG00000005735	ENSCPOT00000005797.3	6.49e-08	1.46e-06	0.253399	1.2884	0.365577	0.365577
311051	ENSCPOG00000004172	ENSCPOT00000004220.3	6.72e-08	1.51e-06	-0.327966	0.720388	-0.473154	0.473154
291624	ENSCPOG00000012329	ENSCPOT00000012446.3	6.86e-08	1.53e-06	0.162857	1.17687	0.234953	0.234953
503035	ENSCPOG00000036924	ENSCPOT00000031068.1	7.05e-08	1.57e-06	-0.288476	0.749405	-0.416183	0.416183
300967	ENSCPOG00000027319	ENSCPOT00000025979.2	7.43e-08	1.66e-06	0.357542	1.42981	0.515824	0.515824
363098	ENSCPOG00000011667	ENSCPOT00000011780.3	7.47e-08	1.66e-06	-0.187622	0.828928	-0.270682	0.270682
81748	ENSCPOG00000008293	ENSCPOT00000008368.3	7.53e-08	1.68e-06	-0.169942	0.843714	-0.245174	0.245174
291661	ENSCPOG00000009172	ENSCPOT00000009255.3	7.54e-08	1.68e-06	0.400632	1.49277	0.57799	0.57799
499870	ENSCPOG00000014105	ENSCPOT00000014247.3	7.84e-08	1.74e-06	0.557332	1.74601	0.80406	0.80406
29331	ENSCPOG00000037148	ENSCPOT00000035088.1	7.89e-08	1.75e-06	-0.28078	0.755195	-0.405079	0.405079
299625	ENSCPOG00000037980	ENSCPOT00000044721.1	8.04e-08	1.78e-06	0.199166	1.22038	0.287336	0.287336
313040	ENSCPOG00000007528	ENSCPOT00000007601.3	8.79e-08	1.94e-06	0.491608	1.63494	0.709241	0.709241
679875	ENSCPOG00000035142	ENSCPOT00000039396.1	8.92e-08	1.97e-06	-0.430364	0.650272	-0.620885	0.620885
297879	ENSCPOG00000021888	ENSCPOT00000025906.2	8.95e-08	1.97e-06	-0.18227	0.833377	-0.26296	0.26296
102555298	ENSCPOG00000002385	ENSCPOT00000002418.3	9.17e-08	2.02e-06	-0.341701	0.710561	-0.49297	0.49297
308113	ENSCPOG00000039022	ENSCPOT00000033389.1	9.18e-08	2.02e-06	-0.181121	0.834334	-0.261303	0.261303
290270	ENSCPOG00000014672	ENSCPOT00000014817.3	9.2e-08	2.02e-06	-0.242119	0.784963	-0.349304	0.349304
361046	ENSCPOG00000014672	ENSCPOT00000014817.3	9.2e-08	2.02e-06	-0.242119	0.784963	-0.349304	0.349304
690606	ENSCPOG00000005071	ENSCPOT00000005126.3	9.45e-08	2.07e-06	-0.283114	0.753434	-0.408448	0.408448
679155	ENSCPOG00000040464	ENSCPOT00000038153.1	9.48e-08	2.08e-06	-0.41733	0.658803	-0.60208	0.60208
300115	ENSCPOG00000027494	ENSCPOT00000022814.2	9.65e-08	2.11e-06	-0.425941	0.653155	-0.614503	0.614503
311642	ENSCPOG00000036428	ENSCPOT00000044765.1	9.73e-08	2.13e-06	-0.163227	0.849398	-0.235487	0.235487
298019	ENSCPOG00000005930	ENSCPOT00000005993.3	9.74e-08	2.13e-06	-0.262978	0.768759	-0.379398	0.379398
500364	ENSCPOG00000033259	ENSCPOT00000031949.1	1.02e-07	2.21e-06	-0.273698	0.760562	-0.394863	0.394863
304979	ENSCPOG00000024002	ENSCPOT00000024698.2	1.02e-07	2.22e-06	0.177676	1.19444	0.256333	0.256333
25181	ENSCPOG00000023628	ENSCPOT00000019715.2	1.06e-07	2.3e-06	-0.157445	0.854324	-0.227145	0.227145
690512	ENSCPOG00000002562	ENSCPOT00000034393.1	1.06e-07	2.3e-06	0.296463	1.34509	0.427705	0.427705
301005	ENSCPOG00000009955	ENSCPOT00000010045.3	1.07e-07	2.33e-06	0.178525	1.19545	0.257557	0.257557
89809	ENSCPOG00000004248	ENSCPOT00000004293.3	1.11e-07	2.4e-06	-0.155516	0.855973	-0.224362	0.224362
287534	ENSCPOG00000009354	ENSCPOT00000009439.3	1.15e-07	2.48e-06	-0.61351	0.541447	-0.885108	0.885108
298765	ENSCPOG00000022038	ENSCPOT00000023254.2	1.15e-07	2.48e-06	-0.291703	0.746991	-0.420838	0.420838
116479	ENSCPOG00000023572	ENSCPOT00000024213.2	1.16e-07	2.5e-06	-0.237788	0.78837	-0.343055	0.343055
500105	ENSCPOG00000001691	ENSCPOT00000045412.1	1.16e-07	2.51e-06	0.588324	1.80097	0.848771	0.848771
117276	ENSCPOG00000023115	ENSCPOT00000028205.2	1.19e-07	2.57e-06	-0.358923	0.698428	-0.517816	0.517816
363198	ENSCPOG00000008301	ENSCPOT00000008376.3	1.2e-07	2.58e-06	0.415242	1.51474	0.599067	0.599067
307169	ENSCPOG00000033387	ENSCPOT00000039500.1	1.2e-07	2.58e-06	0.534628	1.70681	0.771305	0.771305
681162	ENSCPOG00000038831	ENSCPOT00000045168.1	1.22e-07	2.6e-06	0.260001	1.29693	0.375102	0.375102
29367	ENSCPOG00000007631	ENSCPOT00000007704.2	1.22e-07	2.61e-06	0.26116	1.29844	0.376774	0.376774
25390	ENSCPOG00000003739	ENSCPOT00000003783.3	1.23e-07	2.63e-06	0.173309	1.18923	0.250032	0.250032
287638	ENSCPOG00000027011	ENSCPOT00000025370.2	1.25e-07	2.66e-06	0.426293	1.53157	0.61501	0.61501
290501	ENSCPOG00000009886	ENSCPOT00000009975.3	1.25e-07	2.67e-06	0.183896	1.20189	0.265306	0.265306
311021	ENSCPOG00000013053	ENSCPOT00000039505.1	1.35e-07	2.87e-06	0.552409	1.73743	0.796957	0.796957
297595	ENSCPOG00000012330	ENSCPOT00000012447.3	1.38e-07	2.93e-06	-0.189557	0.827326	-0.273472	0.273472
378467	ENSCPOG00000036628	ENSCPOT00000040293.1	1.39e-07	2.94e-06	-0.247683	0.780608	-0.35733	0.35733
298884	ENSCPOG00000033894	ENSCPOT00000034626.1	1.4e-07	2.96e-06	0.399802	1.49153	0.576792	0.576792
287101	ENSCPOG00000008456	ENSCPOT00000008533.3	1.41e-07	2.98e-06	0.409685	1.50634	0.591051	0.591051
29214	ENSCPOG00000035463	ENSCPOT00000036242.1	1.56e-07	3.3e-06	0.274458	1.31582	0.395959	0.395959
58968	ENSCPOG00000008837	ENSCPOT00000008916.3	1.61e-07	3.4e-06	-0.402369	0.668734	-0.580496	0.580496
362335	ENSCPOG00000004693	ENSCPOT00000004742.3	1.62e-07	3.4e-06	0.198689	1.2198	0.286647	0.286647
24240	ENSCPOG00000003826	ENSCPOT00000037192.1	1.63e-07	3.43e-06	0.260269	1.29728	0.375489	0.375489
299203	ENSCPOG00000036680	ENSCPOT00000042677.1	1.65e-07	3.47e-06	0.227648	1.25564	0.328426	0.328426
287925	ENSCPOG00000012340	ENSCPOT00000012457.3	1.69e-07	3.55e-06	-0.301289	0.739864	-0.434668	0.434668
83512	ENSCPOG00000025656	ENSCPOT00000022197.2	1.72e-07	3.61e-06	-0.211167	0.809639	-0.30465	0.30465
290802	ENSCPOG00000034274	ENSCPOT00000047249.1	1.73e-07	3.62e-06	0.311841	1.36594	0.449891	0.449891
292486	ENSCPOG00000038462	ENSCPOT00000041399.1	1.73e-07	3.62e-06	-0.281473	0.754672	-0.406079	0.406079
29884	ENSCPOG00000030494	ENSCPOT00000044932.1	1.83e-07	3.81e-06	-0.290653	0.747775	-0.419323	0.419323
116677	ENSCPOG00000033414	ENSCPOT00000032298.1	1.83e-07	3.82e-06	0.23554	1.26559	0.339812	0.339812
300328	ENSCPOG00000030678	ENSCPOT00000036384.1	1.86e-07	3.88e-06	0.174866	1.19109	0.252279	0.252279
81516	ENSCPOG00000030295	ENSCPOT00000045671.1	1.95e-07	4.06e-06	-0.188535	0.828171	-0.271999	0.271999
313479	ENSCPOG00000005075	ENSCPOT00000005130.3	1.99e-07	4.14e-06	0.498121	1.64563	0.718637	0.718637
29358	ENSCPOG00000031707	ENSCPOT00000031547.1	2.01e-07	4.17e-06	-0.279674	0.75603	-0.403484	0.403484
288003	ENSCPOG00000011191	ENSCPOT00000011295.3	2.05e-07	4.24e-06	0.301905	1.35243	0.435557	0.435557
25737	ENSCPOG00000009242	ENSCPOT00000009327.3	2.12e-07	4.39e-06	0.203528	1.22572	0.293629	0.293629
364380	ENSCPOG00000000850	ENSCPOT00000046741.1	2.15e-07	4.44e-06	0.207715	1.23086	0.299669	0.299669
688405	ENSCPOG00000033165	ENSCPOT00000044426.1	2.18e-07	4.5e-06	0.195053	1.21538	0.281402	0.281402
362979	ENSCPOG00000005860	ENSCPOT00000005923.3	2.2e-07	4.53e-06	0.36686	1.4432	0.529267	0.529267
306759	ENSCPOG00000000622	ENSCPOT00000000627.3	2.22e-07	4.56e-06	-0.608749	0.544031	-0.878239	0.878239
94203	ENSCPOG00000038491	ENSCPOT00000048228.1	2.22e-07	4.56e-06	0.207196	1.23022	0.29892	0.29892
116599	ENSCPOG00000008136	ENSCPOT00000008211.3	2.26e-07	4.64e-06	-0.325912	0.721868	-0.470192	0.470192
362423	ENSCPOG00000032526	ENSCPOT00000042660.1	2.35e-07	4.83e-06	-0.363366	0.695332	-0.524227	0.524227
24312	ENSCPOG00000020993	ENSCPOT00000023629.2	2.36e-07	4.83e-06	0.531574	1.70161	0.766899	0.766899
361625	ENSCPOG00000011114	ENSCPOT00000011218.3	2.37e-07	4.86e-06	-0.768948	0.4635	-1.10936	1.10936
25445	ENSCPOG00000032387	ENSCPOT00000048444.1	2.37e-07	4.86e-06	0.185333	1.20362	0.267379	0.267379
499302	ENSCPOG00000007117	ENSCPOT00000007187.3	2.39e-07	4.89e-06	-0.455	0.634448	-0.656427	0.656427
25365	ENSCPOG00000030493	ENSCPOT00000037124.1	2.52e-07	5.13e-06	-0.523978	0.59216	-0.755941	0.755941
362513	ENSCPOG00000026958	ENSCPOT00000024191.2	2.55e-07	5.2e-06	-0.220252	0.802317	-0.317756	0.317756
316842	ENSCPOG00000019481	ENSCPOT00000039926.1	2.64e-07	5.38e-06	0.380677	1.46327	0.549201	0.549201
29704	ENSCPOG00000012000	ENSCPOT00000034280.1	2.76e-07	5.61e-06	-1.21051	0.298044	-1.7464	1.7464
685004	ENSCPOG00000014650	ENSCPOT00000014795.3	2.87e-07	5.83e-06	-0.25586	0.77425	-0.369129	0.369129
170901	ENSCPOG00000001152	ENSCPOT00000001164.3	2.88e-07	5.84e-06	-0.881976	0.413964	-1.27242	1.27242
84410	ENSCPOG00000001346	ENSCPOT00000001365.3	2.96e-07	6e-06	0.516788	1.67663	0.745568	0.745568
29671	ENSCPOG00000019698	ENSCPOT00000026053.2	3e-07	6.06e-06	0.165535	1.18002	0.238817	0.238817
296653	ENSCPOG00000002245	ENSCPOT00000002277.3	3.12e-07	6.31e-06	0.292525	1.33981	0.422025	0.422025
691966	ENSCPOG00000021297	ENSCPOT00000024881.2	3.15e-07	6.35e-06	0.371605	1.45006	0.536113	0.536113
500870	ENSCPOG00000005797	ENSCPOT00000005859.3	3.2e-07	6.45e-06	0.486333	1.62634	0.70163	0.70163
687615	ENSCPOG00000027056	ENSCPOT00000026356.2	3.31e-07	6.67e-06	-0.531203	0.587897	-0.766364	0.766364
499933	ENSCPOG00000011447	ENSCPOT00000011553.3	3.39e-07	6.82e-06	0.292418	1.33966	0.42187	0.42187
303259	ENSCPOG00000004996	ENSCPOT00000005050.3	3.43e-07	6.89e-06	-0.552251	0.575652	-0.79673	0.79673
58950	ENSCPOG00000039379	ENSCPOT00000042006.1	3.46e-07	6.95e-06	-0.28508	0.751954	-0.411284	0.411284
84023	ENSCPOG00000000716	ENSCPOT00000000721.3	3.5e-07	7.01e-06	-0.271773	0.762027	-0.392086	0.392086
498662	ENSCPOG00000035181	ENSCPOT00000037727.1	3.57e-07	7.15e-06	-0.24649	0.781539	-0.355609	0.355609
365548	ENSCPOG00000023250	ENSCPOT00000027540.2	3.62e-07	7.23e-06	-0.165031	0.847867	-0.23809	0.23809
292804	ENSCPOG00000008562	ENSCPOT00000008639.3	3.86e-07	7.7e-06	-0.174174	0.840151	-0.25128	0.25128
680656	ENSCPOG00000030624	ENSCPOT00000039103.1	3.88e-07	7.73e-06	-0.21617	0.805598	-0.311868	0.311868
84348	ENSCPOG00000014142	ENSCPOT00000014284.3	3.98e-07	7.94e-06	-0.145189	0.864859	-0.209463	0.209463
287146	ENSCPOG00000010100	ENSCPOT00000010191.3	4.01e-07	7.98e-06	0.422166	1.52526	0.609056	0.609056
298683	ENSCPOG00000021637	ENSCPOT00000024357.2	4.04e-07	8.04e-06	-0.28096	0.755059	-0.405339	0.405339
25335	ENSCPOG00000038069	ENSCPOT00000034167.1	4.08e-07	8.1e-06	0.354182	1.42501	0.510976	0.510976
314626	ENSCPOG00000035531	ENSCPOT00000031223.1	4.12e-07	8.17e-06	-0.263372	0.768456	-0.379966	0.379966
25263	ENSCPOG00000022128	ENSCPOT00000043675.1	4.16e-07	8.25e-06	-0.382674	0.682035	-0.552082	0.552082
116552	ENSCPOG00000020909	ENSCPOT00000026390.2	4.24e-07	8.39e-06	-0.145045	0.864984	-0.209255	0.209255
300741	ENSCPOG00000010835	ENSCPOT00000010934.3	4.28e-07	8.45e-06	-0.207723	0.812432	-0.299681	0.299681
81717	ENSCPOG00000008397	ENSCPOT00000032981.1	4.33e-07	8.53e-06	0.189519	1.20867	0.273418	0.273418
691375	ENSCPOG00000026248	ENSCPOT00000021803.2	4.33e-07	8.53e-06	0.311358	1.36528	0.449194	0.449194
65096	ENSCPOG00000026254	ENSCPOT00000032111.1	4.33e-07	8.53e-06	-0.222242	0.800721	-0.320628	0.320628
292734	ENSCPOG00000031149	ENSCPOT00000031378.1	4.36e-07	8.59e-06	-0.206805	0.813178	-0.298356	0.298356
309025	ENSCPOG00000000626	ENSCPOT00000032420.1	4.53e-07	8.9e-06	-0.254307	0.775454	-0.366888	0.366888
313757	ENSCPOG00000006210	ENSCPOT00000006275.3	4.53e-07	8.9e-06	-0.158108	0.853758	-0.228101	0.228101
57341	ENSCPOG00000003322	ENSCPOT00000044290.1	4.62e-07	9.05e-06	-0.145736	0.864386	-0.210253	0.210253
25035	ENSCPOG00000020349	ENSCPOT00000021550.2	4.62e-07	9.05e-06	-0.159252	0.852781	-0.229753	0.229753
685474	ENSCPOG00000023870	ENSCPOT00000021007.2	4.63e-07	9.05e-06	-0.229251	0.795129	-0.330739	0.330739
316452	ENSCPOG00000035156	ENSCPOT00000034636.1	4.63e-07	9.05e-06	-0.15218	0.858834	-0.219549	0.219549
497811	ENSCPOG00000005074	ENSCPOT00000005129.3	4.68e-07	9.14e-06	0.291373	1.33826	0.420362	0.420362
25423	ENSCPOG00000014848	ENSCPOT00000014993.3	4.78e-07	9.31e-06	0.248075	1.28156	0.357897	0.357897
25724	ENSCPOG00000012656	ENSCPOT00000012777.3	4.88e-07	9.5e-06	-0.300812	0.740217	-0.433979	0.433979
120093666	ENSCPOG00000037883	ENSCPOT00000040560.1	4.96e-07	9.64e-06	-0.150631	0.860165	-0.217315	0.217315
498967	ENSCPOG00000012200	ENSCPOT00000012316.3	5e-07	9.72e-06	-0.164402	0.848401	-0.237182	0.237182
362485	ENSCPOG00000013401	ENSCPOT00000013532.3	5.09e-07	9.87e-06	0.568142	1.76499	0.819656	0.819656
60563	ENSCPOG00000003292	ENSCPOT00000003335.3	5.13e-07	9.93e-06	-0.572167	0.564301	-0.825462	0.825462
308463	ENSCPOG00000015417	ENSCPOT00000015568.3	5.19e-07	1e-05	-0.256489	0.773764	-0.370035	0.370035
291437	ENSCPOG00000008890	ENSCPOT00000008970.3	5.37e-07	1.04e-05	0.14362	1.15445	0.2072	0.2072
24617	ENSCPOG00000000174	ENSCPOT00000000175.3	5.48e-07	1.06e-05	0.180378	1.19767	0.260231	0.260231
688553	ENSCPOG00000026202	ENSCPOT00000022231.2	5.51e-07	1.06e-05	-0.196829	0.821331	-0.283964	0.283964
302975	ENSCPOG00000035707	ENSCPOT00000045115.1	5.52e-07	1.06e-05	-0.330781	0.718363	-0.477215	0.477215
362712	ENSCPOG00000000327	ENSCPOT00000000330.3	5.56e-07	1.07e-05	-0.52299	0.592746	-0.754515	0.754515
362165	ENSCPOG00000010073	ENSCPOT00000010164.3	5.7e-07	1.1e-05	0.192853	1.21271	0.278229	0.278229
367808	ENSCPOG00000000057	ENSCPOT00000042616.1	5.73e-07	1.1e-05	0.146896	1.15823	0.211926	0.211926
25551	ENSCPOG00000015181	ENSCPOT00000047917.1	5.77e-07	1.11e-05	-0.142449	0.867232	-0.205511	0.205511
24886	ENSCPOG00000000064	ENSCPOT00000000064.3	5.94e-07	1.14e-05	0.779299	2.17994	1.12429	1.12429
363070	ENSCPOG00000010838	ENSCPOT00000042926.1	6.05e-07	1.16e-05	-0.195673	0.822281	-0.282296	0.282296
116564	ENSCPOG00000000414	ENSCPOT00000000417.3	6.27e-07	1.2e-05	-0.19917	0.819411	-0.287341	0.287341
25443	ENSCPOG00000032932	ENSCPOT00000044760.1	6.32e-07	1.21e-05	-0.719481	0.487005	-1.03799	1.03799
684785	ENSCPOG00000035018	ENSCPOT00000033636.1	6.42e-07	1.22e-05	-0.189673	0.82723	-0.27364	0.27364
246294	ENSCPOG00000007560	ENSCPOT00000007633.3	6.61e-07	1.26e-05	-0.169959	0.843699	-0.245199	0.245199
315716	ENSCPOG00000007795	ENSCPOT00000030836.1	6.67e-07	1.27e-05	0.224003	1.25108	0.323168	0.323168
680308	ENSCPOG00000036777	ENSCPOT00000031078.1	6.74e-07	1.28e-05	0.157148	1.17017	0.226717	0.226717
287961	ENSCPOG00000002270	ENSCPOT00000044844.1	6.81e-07	1.29e-05	1.12096	3.0678	1.61721	1.61721
497856	ENSCPOG00000039084	ENSCPOT00000034529.1	6.85e-07	1.3e-05	0.736994	2.08964	1.06326	1.06326
294988	ENSCPOG00000012841	ENSCPOT00000012966.3	6.99e-07	1.32e-05	-0.289631	0.74854	-0.417849	0.417849
100360594	ENSCPOG00000007259	ENSCPOT00000007331.3	7.05e-07	1.33e-05	0.573688	1.7748	0.827657	0.827657
291974	ENSCPOG00000004238	ENSCPOT00000004283.3	7.05e-07	1.33e-05	0.143293	1.15407	0.206729	0.206729
299331	ENSCPOG00000002015	ENSCPOT00000002042.3	7.1e-07	1.34e-05	0.151689	1.1638	0.21884	0.21884
304131	ENSCPOG00000035962	ENSCPOT00000039861.1	7.28e-07	1.37e-05	-0.462563	0.629668	-0.667338	0.667338
300857	ENSCPOG00000035296	ENSCPOT00000033866.1	7.38e-07	1.39e-05	0.143928	1.1548	0.207644	0.207644
498764	ENSCPOG00000005872	ENSCPOT00000005935.3	7.44e-07	1.4e-05	-0.403679	0.667859	-0.582385	0.582385
308918	ENSCPOG00000002409	ENSCPOT00000002442.3	7.49e-07	1.41e-05	-0.586725	0.556145	-0.846466	0.846466
314126	ENSCPOG00000011951	ENSCPOT00000012067.3	7.71e-07	1.45e-05	0.186346	1.20484	0.26884	0.26884
316758	ENSCPOG00000013286	ENSCPOT00000013415.3	7.9e-07	1.48e-05	-0.247349	0.780868	-0.356849	0.356849
64035	ENSCPOG00000006129	ENSCPOT00000006193.3	7.95e-07	1.49e-05	0.192624	1.21243	0.277897	0.277897
288532	ENSCPOG00000005107	ENSCPOT00000005162.3	8.01e-07	1.5e-05	0.446453	1.56276	0.644095	0.644095
499847	ENSCPOG00000036780	ENSCPOT00000039069.1	8.04e-07	1.5e-05	-0.18219	0.833443	-0.262844	0.262844
294320	ENSCPOG00000030910	ENSCPOT00000032731.1	8.34e-07	1.56e-05	0.180924	1.19832	0.261019	0.261019
313644	ENSCPOG00000024422	ENSCPOT00000042412.1	8.42e-07	1.57e-05	-0.830681	0.435752	-1.19842	1.19842
252898	ENSCPOG00000006721	ENSCPOT00000006790.3	8.46e-07	1.57e-05	0.264085	1.30224	0.380995	0.380995
305494	ENSCPOG00000006383	ENSCPOT00000006448.3	8.5e-07	1.58e-05	0.141579	1.15209	0.204255	0.204255
59294	ENSCPOG00000003988	ENSCPOT00000004032.3	8.5e-07	1.58e-05	0.273087	1.31401	0.393982	0.393982
363989	ENSCPOG00000036401	ENSCPOT00000034059.1	8.58e-07	1.59e-05	-0.260005	0.771048	-0.375108	0.375108
360959	ENSCPOG00000019986	ENSCPOT00000022026.2	8.59e-07	1.59e-05	-0.27443	0.760005	-0.395918	0.395918
292770	ENSCPOG00000009367	ENSCPOT00000009452.3	8.63e-07	1.6e-05	-0.285831	0.751389	-0.412367	0.412367
29672	ENSCPOG00000013670	ENSCPOT00000013808.3	8.77e-07	1.62e-05	0.162903	1.17692	0.235019	0.235019
679812	ENSCPOG00000010045	ENSCPOT00000010136.3	8.79e-07	1.62e-05	-0.357887	0.699152	-0.516321	0.516321
499131	ENSCPOG00000035194	ENSCPOT00000037586.1	8.8e-07	1.62e-05	0.178751	1.19572	0.257883	0.257883
501886	ENSCPOG00000035194	ENSCPOT00000037586.1	8.8e-07	1.62e-05	0.178751	1.19572	0.257883	0.257883
100361934	ENSCPOG00000035194	ENSCPOT00000037586.1	8.8e-07	1.62e-05	0.178751	1.19572	0.257883	0.257883
288088	ENSCPOG00000035194	ENSCPOT00000037586.1	8.8e-07	1.62e-05	0.178751	1.19572	0.257883	0.257883
120094308	ENSCPOG00000035194	ENSCPOT00000037586.1	8.8e-07	1.62e-05	0.178751	1.19572	0.257883	0.257883
103691107	ENSCPOG00000035194	ENSCPOT00000037586.1	8.8e-07	1.62e-05	0.178751	1.19572	0.257883	0.257883
499337	ENSCPOG00000008366	ENSCPOT00000008441.3	8.87e-07	1.64e-05	-0.322441	0.724379	-0.465184	0.465184
84574	ENSCPOG00000007914	ENSCPOT00000035538.1	8.88e-07	1.64e-05	0.150914	1.1629	0.217723	0.217723
311621	ENSCPOG00000030209	ENSCPOT00000037956.1	9.02e-07	1.66e-05	-0.175111	0.839364	-0.252632	0.252632
366532	ENSCPOG00000009155	ENSCPOT00000040900.1	9.06e-07	1.67e-05	-0.15194	0.85904	-0.219202	0.219202
100362121	ENSCPOG00000013358	ENSCPOT00000013488.3	9.45e-07	1.73e-05	-0.304608	0.737412	-0.439457	0.439457
102548917	ENSCPOG00000033860	ENSCPOT00000034451.1	9.61e-07	1.76e-05	-0.168681	0.844778	-0.243356	0.243356
362564	ENSCPOG00000013879	ENSCPOT00000014020.3	9.72e-07	1.78e-05	-0.624295	0.535639	-0.900667	0.900667
100911395	ENSCPOG00000013879	ENSCPOT00000014020.3	9.72e-07	1.78e-05	-0.624295	0.535639	-0.900667	0.900667
24786	ENSCPOG00000014223	ENSCPOT00000014365.3	1e-06	1.83e-05	0.206237	1.22904	0.297537	0.297537
306487	ENSCPOG00000008656	ENSCPOT00000032665.1	1.02e-06	1.87e-05	0.205225	1.2278	0.296077	0.296077
306183	ENSCPOG00000001169	ENSCPOT00000001181.3	1.03e-06	1.88e-05	-0.187039	0.829412	-0.26984	0.26984
362377	ENSCPOG00000011101	ENSCPOT00000011204.3	1.03e-06	1.88e-05	0.239428	1.27052	0.345422	0.345422
113984	ENSCPOG00000034464	ENSCPOT00000035101.1	1.04e-06	1.9e-05	-0.154583	0.856773	-0.223016	0.223016
296787	ENSCPOG00000013376	ENSCPOT00000013507.3	1.05e-06	1.91e-05	0.205171	1.22774	0.295999	0.295999
295293	ENSCPOG00000003205	ENSCPOT00000003248.3	1.05e-06	1.91e-05	-0.324465	0.722914	-0.468104	0.468104
294007	ENSCPOG00000032149	ENSCPOT00000038394.1	1.09e-06	1.97e-05	0.164669	1.179	0.237568	0.237568
363058	ENSCPOG00000005736	ENSCPOT00000048319.1	1.09e-06	1.98e-05	-0.411913	0.662382	-0.594264	0.594264
29253	ENSCPOG00000001030	ENSCPOT00000001038.3	1.1e-06	1.99e-05	-0.23187	0.793049	-0.334518	0.334518
684771	ENSCPOG00000006754	ENSCPOT00000006823.3	1.13e-06	2.04e-05	0.399167	1.49058	0.575877	0.575877
681319	ENSCPOG00000033051	ENSCPOT00000045528.1	1.13e-06	2.05e-05	0.531341	1.70121	0.766562	0.766562
300384	ENSCPOG00000038440	ENSCPOT00000043629.1	1.15e-06	2.07e-05	0.265371	1.30391	0.382849	0.382849
54238	ENSCPOG00000031293	ENSCPOT00000035781.1	1.17e-06	2.12e-05	0.36265	1.43713	0.523194	0.523194
29564	ENSCPOG00000011054	ENSCPOT00000011156.3	1.19e-06	2.15e-05	0.330609	1.39182	0.476968	0.476968
303689	ENSCPOG00000012196	ENSCPOT00000012312.3	1.2e-06	2.16e-05	0.15068	1.16262	0.217386	0.217386
94342	ENSCPOG00000002038	ENSCPOT00000033761.1	1.25e-06	2.25e-05	0.163659	1.17781	0.23611	0.23611
362278	ENSCPOG00000023991	ENSCPOT00000024477.2	1.26e-06	2.26e-05	0.201719	1.2235	0.29102	0.29102
64457	ENSCPOG00000012449	ENSCPOT00000039969.1	1.26e-06	2.26e-05	0.215926	1.24101	0.311515	0.311515
361084	ENSCPOG00000001402	ENSCPOT00000001421.3	1.26e-06	2.26e-05	-0.169149	0.844383	-0.244031	0.244031
79127	ENSCPOG00000004384	ENSCPOT00000004432.3	1.27e-06	2.27e-05	0.534549	1.70668	0.771192	0.771192
295325	ENSCPOG00000002029	ENSCPOT00000046391.1	1.27e-06	2.27e-05	0.187241	1.20592	0.270132	0.270132
290046	ENSCPOG00000001474	ENSCPOT00000001493.3	1.28e-06	2.29e-05	0.140492	1.15084	0.202688	0.202688
100911576	ENSCPOG00000001474	ENSCPOT00000001493.3	1.28e-06	2.29e-05	0.140492	1.15084	0.202688	0.202688
64037	ENSCPOG00000004913	ENSCPOT00000004966.3	1.29e-06	2.3e-05	0.39426	1.48329	0.568797	0.568797
292082	ENSCPOG00000025156	ENSCPOT00000023486.2	1.3e-06	2.32e-05	0.342523	1.4085	0.494156	0.494156
60668	ENSCPOG00000006478	ENSCPOT00000006543.3	1.31e-06	2.34e-05	-0.391416	0.676099	-0.564694	0.564694
301056	ENSCPOG00000000592	ENSCPOT00000000597.3	1.32e-06	2.35e-05	-0.409493	0.663987	-0.590773	0.590773
306264	ENSCPOG00000015199	ENSCPOT00000036979.1	1.33e-06	2.36e-05	-0.288905	0.749083	-0.416802	0.416802
317252	ENSCPOG00000011407	ENSCPOT00000011513.3	1.37e-06	2.44e-05	0.374465	1.45421	0.540239	0.540239
83785	ENSCPOG00000013559	ENSCPOT00000043459.1	1.39e-06	2.47e-05	-0.317863	0.727702	-0.45858	0.45858
171304	ENSCPOG00000021736	ENSCPOT00000047526.1	1.41e-06	2.5e-05	0.574249	1.7758	0.828466	0.828466
170924	ENSCPOG00000015119	ENSCPOT00000015266.3	1.43e-06	2.53e-05	0.597497	1.81756	0.862007	0.862007
290556	ENSCPOG00000000282	ENSCPOT00000000285.3	1.52e-06	2.69e-05	0.159456	1.17287	0.230047	0.230047
25341	ENSCPOG00000011271	ENSCPOT00000011377.3	1.53e-06	2.69e-05	-0.136931	0.872031	-0.197549	0.197549
289352	ENSCPOG00000003586	ENSCPOT00000034394.1	1.55e-06	2.74e-05	0.136306	1.14603	0.196648	0.196648
290553	ENSCPOG00000040259	ENSCPOT00000041057.1	1.57e-06	2.76e-05	-0.296453	0.74345	-0.427692	0.427692
305270	ENSCPOG00000001871	ENSCPOT00000001892.3	1.61e-06	2.83e-05	0.300581	1.35064	0.433647	0.433647
360738	ENSCPOG00000002949	ENSCPOT00000002986.3	1.62e-06	2.85e-05	0.203574	1.22578	0.293695	0.293695
362911	ENSCPOG00000037155	ENSCPOT00000039019.1	1.63e-06	2.87e-05	-0.235763	0.789968	-0.340134	0.340134
84406	ENSCPOG00000026153	ENSCPOT00000023134.2	1.69e-06	2.96e-05	-0.413592	0.661271	-0.596687	0.596687
303068	ENSCPOG00000007717	ENSCPOT00000007791.3	1.71e-06	2.99e-05	-0.222718	0.800341	-0.321314	0.321314
24373	ENSCPOG00000000969	ENSCPOT00000000975.3	1.71e-06	2.99e-05	-0.147841	0.862569	-0.213289	0.213289
295586	ENSCPOG00000003508	ENSCPOT00000003552.3	1.74e-06	3.05e-05	0.235585	1.26565	0.339877	0.339877
307217	ENSCPOG00000009072	ENSCPOT00000009155.3	1.78e-06	3.1e-05	-0.22336	0.799827	-0.32224	0.32224
29461	ENSCPOG00000013537	ENSCPOT00000013672.3	1.8e-06	3.14e-05	1.1731	3.232	1.69243	1.69243
290655	ENSCPOG00000021160	ENSCPOT00000024339.2	1.8e-06	3.14e-05	0.174782	1.19099	0.252157	0.252157
171103	ENSCPOG00000007223	ENSCPOT00000007295.3	1.81e-06	3.15e-05	0.509626	1.66467	0.735235	0.735235
117023	ENSCPOG00000033558	ENSCPOT00000043951.1	1.83e-06	3.18e-05	-0.453177	0.635605	-0.653797	0.653797
297332	ENSCPOG00000006826	ENSCPOT00000006895.3	1.87e-06	3.25e-05	-0.217157	0.804804	-0.313291	0.313291
29276	ENSCPOG00000037754	ENSCPOT00000044983.1	1.9e-06	3.3e-05	-0.149224	0.861376	-0.215284	0.215284
365395	ENSCPOG00000031948	ENSCPOT00000031252.1	1.94e-06	3.36e-05	0.175044	1.1913	0.252535	0.252535
60324	ENSCPOG00000034268	ENSCPOT00000047066.1	2.05e-06	3.54e-05	-0.281	0.755029	-0.405397	0.405397
689274	ENSCPOG00000034268	ENSCPOT00000047066.1	2.05e-06	3.54e-05	-0.281	0.755029	-0.405397	0.405397
362050	ENSCPOG00000002143	ENSCPOT00000002171.3	2.06e-06	3.56e-05	0.619426	1.85786	0.893643	0.893643
299737	ENSCPOG00000013892	ENSCPOT00000014033.3	2.13e-06	3.67e-05	-0.1368	0.872145	-0.197361	0.197361
25640	ENSCPOG00000001234	ENSCPOT00000001249.3	2.22e-06	3.83e-05	-0.142482	0.867203	-0.205558	0.205558
24484	ENSCPOG00000034851	ENSCPOT00000036185.1	2.24e-06	3.85e-05	-0.210405	0.810256	-0.30355	0.30355
363599	ENSCPOG00000006613	ENSCPOT00000040491.1	2.3e-06	3.95e-05	-0.140091	0.869279	-0.202109	0.202109
29199	ENSCPOG00000031763	ENSCPOT00000046230.1	2.31e-06	3.97e-05	0.229044	1.2574	0.33044	0.33044
140866	ENSCPOG00000009927	ENSCPOT00000010016.3	2.35e-06	4.03e-05	-0.167504	0.845773	-0.241657	0.241657
171052	ENSCPOG00000000221	ENSCPOT00000000224.3	2.43e-06	4.16e-05	0.538202	1.71292	0.776461	0.776461
89813	ENSCPOG00000033399	ENSCPOT00000040336.1	2.45e-06	4.18e-05	0.208195	1.23145	0.300361	0.300361
361341	ENSCPOG00000015287	ENSCPOT00000015436.3	2.45e-06	4.19e-05	0.500573	1.64967	0.722175	0.722175
85383	ENSCPOG00000004946	ENSCPOT00000004999.3	2.48e-06	4.23e-05	0.525308	1.69098	0.757859	0.757859
366984	ENSCPOG00000000418	ENSCPOT00000000421.3	2.53e-06	4.31e-05	-0.163853	0.848867	-0.236389	0.236389
290753	ENSCPOG00000035669	ENSCPOT00000042550.1	2.54e-06	4.33e-05	-0.324426	0.722942	-0.468047	0.468047
316313	ENSCPOG00000005092	ENSCPOT00000041170.1	2.59e-06	4.41e-05	0.579045	1.78433	0.835385	0.835385
29758	ENSCPOG00000030630	ENSCPOT00000048387.1	2.64e-06	4.49e-05	-0.401643	0.669219	-0.579449	0.579449
494521	ENSCPOG00000031574	ENSCPOT00000037724.1	2.73e-06	4.63e-05	0.139068	1.1492	0.200633	0.200633
171439	ENSCPOG00000011515	ENSCPOT00000011623.3	2.74e-06	4.64e-05	0.168424	1.18344	0.242984	0.242984
363334	ENSCPOG00000025858	ENSCPOT00000023225.2	2.76e-06	4.67e-05	-0.220179	0.802375	-0.317651	0.317651
56783	ENSCPOG00000001236	ENSCPOT00000001251.3	2.78e-06	4.69e-05	0.134811	1.14432	0.194491	0.194491
108348073	ENSCPOG00000001236	ENSCPOT00000001251.3	2.78e-06	4.69e-05	0.134811	1.14432	0.194491	0.194491
295660	ENSCPOG00000001236	ENSCPOT00000001251.3	2.78e-06	4.69e-05	0.134811	1.14432	0.194491	0.194491
25402	ENSCPOG00000012511	ENSCPOT00000012630.3	2.81e-06	4.74e-05	0.388415	1.47464	0.560364	0.560364
60357	ENSCPOG00000007847	ENSCPOT00000007922.3	2.81e-06	4.74e-05	-0.211866	0.809073	-0.305657	0.305657
316516	ENSCPOG00000001247	ENSCPOT00000001262.3	2.84e-06	4.79e-05	0.141667	1.15219	0.204382	0.204382
300018	ENSCPOG00000039168	ENSCPOT00000032085.1	2.86e-06	4.81e-05	-0.327329	0.720846	-0.472237	0.472237
300514	ENSCPOG00000007272	ENSCPOT00000040975.1	2.9e-06	4.87e-05	-0.154106	0.857181	-0.222328	0.222328
313928	ENSCPOG00000013235	ENSCPOT00000043839.1	2.95e-06	4.95e-05	0.348154	1.41645	0.502281	0.502281
29466	ENSCPOG00000036640	ENSCPOT00000040093.1	2.95e-06	4.95e-05	-0.15296	0.858164	-0.220674	0.220674
24259	ENSCPOG00000000446	ENSCPOT00000000450.3	2.96e-06	4.97e-05	0.771652	2.16334	1.11326	1.11326
553106	ENSCPOG00000039689	ENSCPOT00000031357.1	3.01e-06	5.04e-05	-0.263607	0.768275	-0.380305	0.380305
100912416	ENSCPOG00000004675	ENSCPOT00000004724.3	3.05e-06	5.1e-05	0.279413	1.32235	0.403108	0.403108
315465	ENSCPOG00000025979	ENSCPOT00000028125.2	3.07e-06	5.13e-05	-0.473128	0.623051	-0.682579	0.682579
170917	ENSCPOG00000001296	ENSCPOT00000034282.1	3.11e-06	5.19e-05	-0.152844	0.858263	-0.220508	0.220508
365398	ENSCPOG00000020117	ENSCPOT00000019785.2	3.21e-06	5.34e-05	0.924038	2.51944	1.3331	1.3331
307805	ENSCPOG00000001013	ENSCPOT00000001021.3	3.26e-06	5.43e-05	0.727901	2.07073	1.05014	1.05014
302399	ENSCPOG00000032294	ENSCPOT00000036117.1	3.3e-06	5.48e-05	0.133295	1.14259	0.192304	0.192304
83508	ENSCPOG00000002338	ENSCPOT00000002370.3	3.3e-06	5.49e-05	0.267564	1.30678	0.386013	0.386013
301082	ENSCPOG00000019509	ENSCPOT00000021937.2	3.36e-06	5.58e-05	0.381895	1.46506	0.550957	0.550957
315039	ENSCPOG00000020572	ENSCPOT00000021038.2	3.48e-06	5.77e-05	-0.415273	0.66016	-0.599112	0.599112
81804	ENSCPOG00000022154	ENSCPOT00000025444.2	3.52e-06	5.84e-05	-0.173742	0.840514	-0.250656	0.250656
338443	ENSCPOG00000002126	ENSCPOT00000002154.3	3.61e-06	5.97e-05	0.565129	1.75967	0.815308	0.815308
305420	ENSCPOG00000013122	ENSCPOT00000013249.3	3.62e-06	5.99e-05	0.167944	1.18287	0.242293	0.242293
81637	ENSCPOG00000011052	ENSCPOT00000011154.3	3.63e-06	5.99e-05	-0.137937	0.871153	-0.199001	0.199001
290564	ENSCPOG00000015586	ENSCPOT00000043637.1	3.7e-06	6.1e-05	-0.219976	0.802538	-0.317358	0.317358
117186	ENSCPOG00000015586	ENSCPOT00000043637.1	3.7e-06	6.1e-05	-0.219976	0.802538	-0.317358	0.317358
304914	ENSCPOG00000014829	ENSCPOT00000031679.1	3.72e-06	6.13e-05	-0.648064	0.523057	-0.934959	0.934959
360559	ENSCPOG00000037073	ENSCPOT00000034834.1	3.74e-06	6.15e-05	0.810502	2.24904	1.16931	1.16931
100912261	ENSCPOG00000037073	ENSCPOT00000034834.1	3.74e-06	6.15e-05	0.810502	2.24904	1.16931	1.16931
171495	ENSCPOG00000004296	ENSCPOT00000004341.3	3.79e-06	6.22e-05	-0.527945	0.589816	-0.761664	0.761664
294362	ENSCPOG00000031595	ENSCPOT00000034036.1	3.83e-06	6.29e-05	0.175965	1.1924	0.253864	0.253864
286973	ENSCPOG00000010472	ENSCPOT00000040075.1	3.85e-06	6.31e-05	3.74216	42.1889	5.39879	5.39879
24479	ENSCPOG00000013587	ENSCPOT00000013722.3	3.96e-06	6.49e-05	0.134255	1.14368	0.193688	0.193688
66015	ENSCPOG00000014372	ENSCPOT00000014516.3	3.97e-06	6.5e-05	0.464202	1.59074	0.669701	0.669701
315447	ENSCPOG00000022614	ENSCPOT00000033559.1	3.98e-06	6.52e-05	0.270453	1.31056	0.390181	0.390181
81507	ENSCPOG00000026650	ENSCPOT00000022070.2	4.11e-06	6.71e-05	-0.14584	0.864296	-0.210402	0.210402
367167	ENSCPOG00000003478	ENSCPOT00000003522.3	4.16e-06	6.79e-05	0.380909	1.46361	0.549535	0.549535
309674	ENSCPOG00000038986	ENSCPOT00000041986.1	4.19e-06	6.83e-05	0.159848	1.17333	0.230611	0.230611
29348	ENSCPOG00000035241	ENSCPOT00000033298.1	4.3e-06	7.01e-05	0.492167	1.63586	0.710047	0.710047
50671	ENSCPOG00000002297	ENSCPOT00000002329.3	4.35e-06	7.08e-05	0.174051	1.19012	0.251103	0.251103
364705	ENSCPOG00000008254	ENSCPOT00000008329.3	4.48e-06	7.28e-05	0.183973	1.20198	0.265417	0.265417
291085	ENSCPOG00000008254	ENSCPOT00000008329.3	4.48e-06	7.28e-05	0.183973	1.20198	0.265417	0.265417
306889	ENSCPOG00000008254	ENSCPOT00000008329.3	4.48e-06	7.28e-05	0.183973	1.20198	0.265417	0.265417
291087	ENSCPOG00000008254	ENSCPOT00000008329.3	4.48e-06	7.28e-05	0.183973	1.20198	0.265417	0.265417
680409	ENSCPOG00000021534	ENSCPOT00000023106.2	4.5e-06	7.3e-05	-0.365493	0.693854	-0.527295	0.527295
680991	ENSCPOG00000008842	ENSCPOT00000008921.3	4.56e-06	7.39e-05	-0.280548	0.75537	-0.404745	0.404745
24812	ENSCPOG00000038951	ENSCPOT00000031755.1	4.59e-06	7.43e-05	0.179214	1.19628	0.258551	0.258551
81633	ENSCPOG00000032916	ENSCPOT00000011693.3	4.67e-06	7.55e-05	-0.17418	0.840145	-0.251289	0.251289
304419	ENSCPOG00000006355	ENSCPOT00000023728.2	4.69e-06	7.57e-05	0.210358	1.23412	0.303483	0.303483
299569	ENSCPOG00000036348	ENSCPOT00000047560.1	4.77e-06	7.69e-05	0.17598	1.19241	0.253886	0.253886
58834	ENSCPOG00000012692	ENSCPOT00000012814.3	4.81e-06	7.75e-05	-0.209388	0.81108	-0.302083	0.302083
308899	ENSCPOG00000022784	ENSCPOT00000047759.1	4.81e-06	7.75e-05	-0.252399	0.776935	-0.364135	0.364135
362015	ENSCPOG00000011525	ENSCPOT00000011634.3	4.82e-06	7.75e-05	0.242791	1.2748	0.350273	0.350273
79239	ENSCPOG00000003068	ENSCPOT00000003109.3	4.84e-06	7.77e-05	0.185778	1.20415	0.268021	0.268021
29578	ENSCPOG00000020972	ENSCPOT00000009900.3	4.88e-06	7.84e-05	0.136452	1.1462	0.196859	0.196859
300053	ENSCPOG00000010262	ENSCPOT00000010356.3	4.9e-06	7.86e-05	-0.267538	0.765261	-0.385976	0.385976
360650	ENSCPOG00000013061	ENSCPOT00000013188.3	4.91e-06	7.87e-05	-0.167765	0.845552	-0.242034	0.242034
114711	ENSCPOG00000003113	ENSCPOT00000043890.1	5.05e-06	8.09e-05	0.306062	1.35807	0.441554	0.441554
24834	ENSCPOG00000033845	ENSCPOT00000046151.1	5.06e-06	8.09e-05	-0.192105	0.82522	-0.277149	0.277149
360801	ENSCPOG00000025915	ENSCPOT00000043121.1	5.17e-06	8.26e-05	-0.18717	0.829303	-0.270029	0.270029
29345	ENSCPOG00000022994	ENSCPOT00000027940.2	5.21e-06	8.32e-05	0.138946	1.14906	0.200457	0.200457
306439	ENSCPOG00000030014	ENSCPOT00000046881.1	5.24e-06	8.36e-05	-0.209767	0.810773	-0.302629	0.302629
94174	ENSCPOG00000022228	ENSCPOT00000041680.1	5.25e-06	8.36e-05	-0.203946	0.815507	-0.294232	0.294232
300443	ENSCPOG00000005664	ENSCPOT00000005725.3	5.36e-06	8.54e-05	-0.230429	0.794193	-0.332438	0.332438
246233	ENSCPOG00000011720	ENSCPOT00000011834.3	5.44e-06	8.65e-05	-0.335079	0.715281	-0.483417	0.483417
360681	ENSCPOG00000000304	ENSCPOT00000000307.3	5.47e-06	8.69e-05	-0.166686	0.846466	-0.240476	0.240476
60460	ENSCPOG00000003486	ENSCPOT00000003530.3	5.48e-06	8.7e-05	-0.164555	0.848271	-0.237403	0.237403
24248	ENSCPOG00000012582	ENSCPOT00000012703.3	5.53e-06	8.77e-05	0.143388	1.15418	0.206865	0.206865
89807	ENSCPOG00000002490	ENSCPOT00000002523.3	5.57e-06	8.82e-05	0.550498	1.73412	0.794201	0.794201
315732	ENSCPOG00000008130	ENSCPOT00000042805.1	5.62e-06	8.89e-05	-0.182676	0.833038	-0.263546	0.263546
362460	ENSCPOG00000034137	ENSCPOT00000031228.1	5.68e-06	8.98e-05	0.157388	1.17045	0.227063	0.227063
246775	ENSCPOG00000031635	ENSCPOT00000035905.1	5.68e-06	8.98e-05	-0.147438	0.862916	-0.212708	0.212708
301544	ENSCPOG00000013109	ENSCPOT00000013236.3	5.7e-06	8.99e-05	0.192263	1.21199	0.277377	0.277377
25009	ENSCPOG00000000870	ENSCPOT00000036544.1	5.71e-06	9.01e-05	0.154029	1.16652	0.222217	0.222217
307639	ENSCPOG00000035821	ENSCPOT00000039621.1	5.71e-06	9.01e-05	0.357219	1.42935	0.515358	0.515358
303039	ENSCPOG00000011701	ENSCPOT00000011814.3	5.75e-06	9.06e-05	-0.168195	0.845189	-0.242653	0.242653
24533	ENSCPOG00000031440	ENSCPOT00000043823.1	5.79e-06	9.1e-05	-0.162617	0.849916	-0.234607	0.234607
362691	ENSCPOG00000031174	ENSCPOT00000035173.1	5.79e-06	9.1e-05	-0.504095	0.604052	-0.727255	0.727255
304266	ENSCPOG00000015020	ENSCPOT00000015167.3	5.86e-06	9.2e-05	1.42898	4.17445	2.06159	2.06159
365864	ENSCPOG00000007866	ENSCPOT00000032057.1	5.89e-06	9.24e-05	-0.166323	0.846773	-0.239953	0.239953
312275	ENSCPOG00000005313	ENSCPOT00000005370.3	5.89e-06	9.24e-05	1.00421	2.72976	1.44877	1.44877
25491	ENSCPOG00000034710	ENSCPOT00000047397.1	5.99e-06	9.37e-05	0.129386	1.13813	0.186665	0.186665
311598	ENSCPOG00000026951	ENSCPOT00000021756.2	5.99e-06	9.37e-05	0.56149	1.75328	0.810058	0.810058
287550	ENSCPOG00000005706	ENSCPOT00000005768.3	6.03e-06	9.43e-05	0.173589	1.18957	0.250436	0.250436
307757	ENSCPOG00000011813	ENSCPOT00000011928.3	6.06e-06	9.47e-05	0.247102	1.28031	0.356493	0.356493
81709	ENSCPOG00000014297	ENSCPOT00000014439.3	6.24e-06	9.73e-05	0.305022	1.35665	0.440053	0.440053
60373	ENSCPOG00000030510	ENSCPOT00000039750.1	6.24e-06	9.73e-05	0.164964	1.17935	0.237993	0.237993
290028	ENSCPOG00000014460	ENSCPOT00000014605.3	6.32e-06	9.83e-05	0.275378	1.31703	0.397286	0.397286
289419	ENSCPOG00000011773	ENSCPOT00000046530.1	6.42e-06	9.98e-05	-0.13351	0.875018	-0.192615	0.192615
305258	ENSCPOG00000005869	ENSCPOT00000005932.3	6.56e-06	0.000101913	0.178813	1.1958	0.257973	0.257973
289734	ENSCPOG00000012362	ENSCPOT00000035258.1	6.59e-06	0.000102192	-0.584328	0.55748	-0.843007	0.843007
89820	ENSCPOG00000034377	ENSCPOT00000045661.1	6.6e-06	0.000102204	0.234107	1.26378	0.337746	0.337746
299626	ENSCPOG00000034176	ENSCPOT00000041777.1	6.77e-06	0.000104687	-0.148675	0.861849	-0.214493	0.214493
65155	ENSCPOG00000019894	ENSCPOT00000024385.2	6.83e-06	0.000105508	0.157742	1.17086	0.227574	0.227574
27150	ENSCPOG00000011165	ENSCPOT00000011269.3	6.86e-06	0.000105911	-0.381851	0.682597	-0.550895	0.550895
56227	ENSCPOG00000002260	ENSCPOT00000002292.3	6.98e-06	0.000107735	-0.374356	0.687732	-0.540081	0.540081
501686	ENSCPOG00000031882	ENSCPOT00000034774.1	7.06e-06	0.000108823	0.147959	1.15946	0.213459	0.213459
298103	ENSCPOG00000031882	ENSCPOT00000034774.1	7.06e-06	0.000108823	0.147959	1.15946	0.213459	0.213459
83505	ENSCPOG00000000993	ENSCPOT00000001001.3	7.2e-06	0.000110848	-0.144456	0.865493	-0.208406	0.208406
306464	ENSCPOG00000034557	ENSCPOT00000038049.1	7.33e-06	0.000112808	0.368063	1.44493	0.531003	0.531003
314904	ENSCPOG00000020097	ENSCPOT00000019558.2	7.34e-06	0.000112911	-0.283247	0.753334	-0.408639	0.408639
353118	ENSCPOG00000000777	ENSCPOT00000000782.3	7.36e-06	0.000113136	-0.169589	0.844011	-0.244666	0.244666
360840	ENSCPOG00000008917	ENSCPOT00000008997.3	7.42e-06	0.000113901	-0.271588	0.762168	-0.391818	0.391818
25364	ENSCPOG00000025132	ENSCPOT00000024978.2	7.46e-06	0.00011433	-0.279696	0.756014	-0.403515	0.403515
24329	ENSCPOG00000000040	ENSCPOT00000000040.3	7.64e-06	0.000116953	-0.487156	0.614371	-0.702818	0.702818
290228	ENSCPOG00000014783	ENSCPOT00000014928.3	7.67e-06	0.000117253	0.165185	1.17961	0.238311	0.238311
497983	ENSCPOG00000019906	ENSCPOT00000019623.2	7.71e-06	0.000117742	-0.375201	0.687151	-0.5413	0.5413
300455	ENSCPOG00000002208	ENSCPOT00000002237.3	7.71e-06	0.000117742	2.32401	10.2166	3.35284	3.35284
83476	ENSCPOG00000010120	ENSCPOT00000010211.2	7.81e-06	0.000119093	-0.14955	0.861095	-0.215756	0.215756
366140	ENSCPOG00000022249	ENSCPOT00000026399.2	7.82e-06	0.000119242	-0.136963	0.872002	-0.197596	0.197596
81529	ENSCPOG00000004164	ENSCPOT00000043370.1	7.85e-06	0.000119515	0.356548	1.42839	0.514389	0.514389
300242	ENSCPOG00000011035	ENSCPOT00000011136.3	7.94e-06	0.000120798	-0.289763	0.748441	-0.418039	0.418039
295365	ENSCPOG00000014097	ENSCPOT00000044979.1	8.03e-06	0.000122104	-0.409113	0.664239	-0.590225	0.590225
364823	ENSCPOG00000000789	ENSCPOT00000000794.3	8.19e-06	0.000124376	0.411192	1.50861	0.593224	0.593224
680537	ENSCPOG00000007513	ENSCPOT00000007586.3	8.3e-06	0.000125919	0.175845	1.19225	0.253691	0.253691
25641	ENSCPOG00000032278	ENSCPOT00000042004.1	8.44e-06	0.000127791	-0.165581	0.847401	-0.238883	0.238883
312688	ENSCPOG00000000556	ENSCPOT00000000561.3	8.61e-06	0.000130261	-0.387876	0.678497	-0.559586	0.559586
305922	ENSCPOG00000024403	ENSCPOT00000022133.2	8.63e-06	0.000130515	-0.251739	0.777448	-0.363182	0.363182
289693	ENSCPOG00000006467	ENSCPOT00000006532.3	8.69e-06	0.000131313	0.136147	1.14585	0.196418	0.196418
362883	ENSCPOG00000004322	ENSCPOT00000004368.3	8.78e-06	0.0001325	0.223557	1.25052	0.322525	0.322525
290842	ENSCPOG00000009211	ENSCPOT00000009296.3	8.81e-06	0.000132894	0.846658	2.33184	1.22147	1.22147
293634	ENSCPOG00000019983	ENSCPOT00000024162.2	8.85e-06	0.000133324	-0.408219	0.664833	-0.588935	0.588935
81536	ENSCPOG00000032209	ENSCPOT00000041486.1	9.32e-06	0.000140334	0.277418	1.31972	0.400229	0.400229
313482	ENSCPOG00000039722	ENSCPOT00000044387.1	9.34e-06	0.000140546	0.540199	1.71635	0.779342	0.779342
64300	ENSCPOG00000013111	ENSCPOT00000013238.3	9.4e-06	0.000141325	0.202106	1.22398	0.291578	0.291578
313560	ENSCPOG00000003389	ENSCPOT00000003432.3	9.48e-06	0.000142373	0.156225	1.16909	0.225385	0.225385
302705	ENSCPOG00000006171	ENSCPOT00000006235.3	9.56e-06	0.000143423	-0.206368	0.813534	-0.297726	0.297726
103690827	ENSCPOG00000006171	ENSCPOT00000006235.3	9.56e-06	0.000143423	-0.206368	0.813534	-0.297726	0.297726
102553842	ENSCPOG00000019766	ENSCPOT00000021661.2	9.71e-06	0.000145661	-0.392476	0.675383	-0.566223	0.566223
291975	ENSCPOG00000010732	ENSCPOT00000010830.3	9.85e-06	0.000147514	-0.315048	0.729754	-0.454519	0.454519
303439	ENSCPOG00000039747	ENSCPOT00000046663.1	9.99e-06	0.000149526	0.126746	1.13513	0.182856	0.182856
25630	ENSCPOG00000009020	ENSCPOT00000034524.1	1e-05	0.000149662	0.184002	1.20202	0.265458	0.265458
140942	ENSCPOG00000032426	ENSCPOT00000039443.1	1.01e-05	0.000151058	-0.15876	0.853201	-0.229042	0.229042
29630	ENSCPOG00000000786	ENSCPOT00000042226.1	1.02e-05	0.000152049	0.171901	1.18756	0.248001	0.248001
361649	ENSCPOG00000010521	ENSCPOT00000031948.1	1.03e-05	0.000154249	0.201311	1.22301	0.290431	0.290431
363288	ENSCPOG00000010400	ENSCPOT00000037867.1	1.06e-05	0.00015769	0.388363	1.47456	0.560289	0.560289
365813	ENSCPOG00000006122	ENSCPOT00000006186.3	1.06e-05	0.000157865	0.568719	1.766	0.820488	0.820488
362426	ENSCPOG00000000502	ENSCPOT00000000507.3	1.06e-05	0.000157865	0.169611	1.18484	0.244697	0.244697
24539	ENSCPOG00000004054	ENSCPOT00000004098.3	1.09e-05	0.000161868	0.309678	1.36299	0.446771	0.446771
81808	ENSCPOG00000005883	ENSCPOT00000005946.3	1.1e-05	0.000163265	-0.151232	0.859648	-0.218181	0.218181
298429	ENSCPOG00000006768	ENSCPOT00000006837.3	1.1e-05	0.000163417	0.692994	1.99969	0.999779	0.999779
266975	ENSCPOG00000015713	ENSCPOT00000034843.1	1.11e-05	0.000164925	0.147502	1.15894	0.212801	0.212801
299156	ENSCPOG00000022506	ENSCPOT00000038996.1	1.12e-05	0.000165277	-0.241028	0.78582	-0.34773	0.34773
314694	ENSCPOG00000035070	ENSCPOT00000039773.1	1.13e-05	0.00016706	0.223969	1.25103	0.32312	0.32312
305441	ENSCPOG00000004747	ENSCPOT00000004798.3	1.14e-05	0.000169092	-0.358403	0.698792	-0.517066	0.517066
310644	ENSCPOG00000005112	ENSCPOT00000005167.3	1.16e-05	0.000171246	-0.126151	0.881482	-0.181997	0.181997
294252	ENSCPOG00000000868	ENSCPOT00000000874.3	1.23e-05	0.000182176	-0.731695	0.481093	-1.05561	1.05561
432360	ENSCPOG00000010672	ENSCPOT00000010769.3	1.24e-05	0.000182396	-0.191117	0.826036	-0.275724	0.275724
94201	ENSCPOG00000033131	ENSCPOT00000047194.1	1.27e-05	0.000186054	0.14964	1.16142	0.215885	0.215885
293061	ENSCPOG00000026864	ENSCPOT00000026138.2	1.27e-05	0.000186618	-0.690281	0.501435	-0.995865	0.995865
298096	ENSCPOG00000030270	ENSCPOT00000037798.1	1.28e-05	0.000188005	-0.323526	0.723593	-0.466749	0.466749
309525	ENSCPOG00000009338	ENSCPOT00000009423.3	1.28e-05	0.000188096	-0.818957	0.440891	-1.18151	1.18151
310550	ENSCPOG00000005282	ENSCPOT00000005339.3	1.3e-05	0.000190009	1.09637	2.99329	1.58173	1.58173
311827	ENSCPOG00000008139	ENSCPOT00000008214.3	1.31e-05	0.000192023	-0.406438	0.666018	-0.586366	0.586366
25521	ENSCPOG00000012993	ENSCPOT00000013119.3	1.33e-05	0.00019433	-0.303436	0.738277	-0.437766	0.437766
293587	ENSCPOG00000019980	ENSCPOT00000046333.1	1.34e-05	0.00019541	0.700066	2.01388	1.00998	1.00998
25605	ENSCPOG00000006205	ENSCPOT00000006270.3	1.35e-05	0.000197664	0.457105	1.5795	0.659463	0.659463
305840	ENSCPOG00000034453	ENSCPOT00000048342.1	1.4e-05	0.00020438	0.258353	1.2948	0.372725	0.372725
311791	ENSCPOG00000025655	ENSCPOT00000021687.2	1.4e-05	0.00020438	0.325919	1.3853	0.470201	0.470201
360711	ENSCPOG00000000567	ENSCPOT00000000572.3	1.41e-05	0.000205683	0.477243	1.61163	0.688516	0.688516
362956	ENSCPOG00000000713	ENSCPOT00000042065.1	1.42e-05	0.000206171	-0.254269	0.775483	-0.366832	0.366832
24309	ENSCPOG00000019616	ENSCPOT00000024299.2	1.42e-05	0.000206845	-0.539367	0.583117	-0.778142	0.778142
502503	ENSCPOG00000034757	ENSCPOT00000043700.1	1.43e-05	0.000207098	-0.155384	0.856087	-0.224171	0.224171
306141	ENSCPOG00000039286	ENSCPOT00000035166.1	1.44e-05	0.000208752	-0.17898	0.836123	-0.258213	0.258213
361832	ENSCPOG00000015585	ENSCPOT00000033596.1	1.44e-05	0.000208943	-0.126636	0.881055	-0.182696	0.182696
288118	ENSCPOG00000003435	ENSCPOT00000003479.3	1.46e-05	0.000211138	-0.764223	0.465696	-1.10254	1.10254
300191	ENSCPOG00000025631	ENSCPOT00000021296.2	1.49e-05	0.000215925	0.247105	1.28031	0.356497	0.356497
59324	ENSCPOG00000001069	ENSCPOT00000001080.3	1.51e-05	0.000217582	-0.217853	0.804244	-0.314295	0.314295
311718	ENSCPOG00000002803	ENSCPOT00000002838.3	1.51e-05	0.000217582	0.272585	1.31336	0.393258	0.393258
301261	ENSCPOG00000032719	ENSCPOT00000042132.1	1.51e-05	0.000218354	-0.206166	0.813698	-0.297434	0.297434
689055	ENSCPOG00000035787	ENSCPOT00000031412.1	1.55e-05	0.000223366	0.440555	1.55357	0.635586	0.635586
24264	ENSCPOG00000032248	ENSCPOT00000042372.1	1.57e-05	0.000225664	0.175773	1.19217	0.253587	0.253587
288480	ENSCPOG00000014855	ENSCPOT00000015000.3	1.57e-05	0.000226093	0.18054	1.19786	0.260465	0.260465
29179	ENSCPOG00000008208	ENSCPOT00000008283.3	1.58e-05	0.000226967	0.884497	2.42177	1.27606	1.27606
313592	ENSCPOG00000039740	ENSCPOT00000033136.1	1.58e-05	0.000227627	-0.137199	0.871797	-0.197936	0.197936
113906	ENSCPOG00000024598	ENSCPOT00000034833.1	1.6e-05	0.000229529	0.378115	1.45953	0.545505	0.545505
315879	ENSCPOG00000022491	ENSCPOT00000021714.2	1.6e-05	0.000229736	0.260706	1.29785	0.37612	0.37612
84354	ENSCPOG00000000986	ENSCPOT00000037031.1	1.61e-05	0.000230343	0.137067	1.14691	0.197746	0.197746
303285	ENSCPOG00000025062	ENSCPOT00000022103.2	1.61e-05	0.000230594	0.148192	1.15973	0.213795	0.213795
246766	ENSCPOG00000014621	ENSCPOT00000041005.1	1.62e-05	0.000232084	0.163694	1.17785	0.236161	0.236161
297383	ENSCPOG00000012724	ENSCPOT00000012846.3	1.62e-05	0.000232463	0.276225	1.31814	0.398509	0.398509
85267	ENSCPOG00000011970	ENSCPOT00000012086.3	1.64e-05	0.000233862	-0.229659	0.794804	-0.331328	0.331328
304282	ENSCPOG00000009274	ENSCPOT00000009359.3	1.66e-05	0.000237574	-0.200893	0.818	-0.289827	0.289827
301008	ENSCPOG00000008347	ENSCPOT00000008422.3	1.7e-05	0.000242714	-0.241183	0.785698	-0.347953	0.347953
498013	ENSCPOG00000000570	ENSCPOT00000000575.3	1.7e-05	0.000242843	0.185218	1.20348	0.267213	0.267213
257644	ENSCPOG00000009580	ENSCPOT00000009666.3	1.71e-05	0.000243466	0.425835	1.53087	0.61435	0.61435
246117	ENSCPOG00000039174	ENSCPOT00000040647.1	1.71e-05	0.000243803	0.153918	1.1664	0.222057	0.222057
300445	ENSCPOG00000020528	ENSCPOT00000024429.2	1.73e-05	0.000246843	-0.128699	0.879238	-0.185674	0.185674
681012	ENSCPOG00000015696	ENSCPOT00000015851.3	1.77e-05	0.000250884	0.135989	1.14567	0.196191	0.196191
304951	ENSCPOG00000015019	ENSCPOT00000015166.3	1.77e-05	0.000251334	0.9353	2.54798	1.34935	1.34935
500464	ENSCPOG00000009831	ENSCPOT00000009920.3	1.79e-05	0.000253276	-0.730097	0.481862	-1.05331	1.05331
282838	ENSCPOG00000040130	ENSCPOT00000039619.1	1.79e-05	0.00025412	-0.170077	0.8436	-0.24537	0.24537
303554	ENSCPOG00000020648	ENSCPOT00000022700.2	1.82e-05	0.000258185	-0.131096	0.877134	-0.189132	0.189132
117269	ENSCPOG00000005210	ENSCPOT00000033830.1	1.84e-05	0.000260018	0.175846	1.19225	0.253692	0.253692
301382	ENSCPOG00000001372	ENSCPOT00000001391.3	1.84e-05	0.000260163	0.224714	1.25196	0.324193	0.324193
367304	ENSCPOG00000040002	ENSCPOT00000044123.1	1.84e-05	0.000260163	-0.264663	0.767464	-0.381828	0.381828
311182	ENSCPOG00000005289	ENSCPOT00000005346.3	1.87e-05	0.000264097	0.210569	1.23438	0.303787	0.303787
289801	ENSCPOG00000025236	ENSCPOT00000019713.2	1.91e-05	0.000268633	-0.163931	0.848801	-0.236502	0.236502
171356	ENSCPOG00000026241	ENSCPOT00000022404.2	1.91e-05	0.000268944	-0.200056	0.818685	-0.28862	0.28862
313689	ENSCPOG00000001600	ENSCPOT00000001621.3	1.93e-05	0.000271666	-0.231581	0.793279	-0.3341	0.3341
290775	ENSCPOG00000011479	ENSCPOT00000011585.3	1.94e-05	0.000272999	0.16487	1.17924	0.237857	0.237857
50692	ENSCPOG00000011128	ENSCPOT00000011232.3	1.96e-05	0.000274893	0.222907	1.2497	0.321587	0.321587
361604	ENSCPOG00000006998	ENSCPOT00000007067.3	1.97e-05	0.000276758	-0.346223	0.707355	-0.499495	0.499495
50622	ENSCPOG00000009968	ENSCPOT00000034818.1	1.98e-05	0.000277256	0.17686	1.19346	0.255155	0.255155
64183	ENSCPOG00000007934	ENSCPOT00000019744.2	2e-05	0.000279668	-0.209228	0.811211	-0.301852	0.301852
83499	ENSCPOG00000033777	ENSCPOT00000046606.1	2.03e-05	0.000283662	0.135766	1.14541	0.19587	0.19587
171088	ENSCPOG00000012375	ENSCPOT00000012493.3	2.04e-05	0.000284514	-0.483789	0.616443	-0.69796	0.69796
303611	ENSCPOG00000003606	ENSCPOT00000046413.1	2.05e-05	0.000286298	0.186031	1.20446	0.268386	0.268386
303968	ENSCPOG00000008103	ENSCPOT00000008178.3	2.09e-05	0.000291358	-0.174588	0.839803	-0.251877	0.251877
317181	ENSCPOG00000003651	ENSCPOT00000039278.1	2.11e-05	0.00029338	0.220243	1.24638	0.317743	0.317743
58840	ENSCPOG00000035029	ENSCPOT00000038859.1	2.12e-05	0.000294192	0.138756	1.14884	0.200183	0.200183
114122	ENSCPOG00000039167	ENSCPOT00000035417.1	2.16e-05	0.000299743	-0.121366	0.88571	-0.175094	0.175094
315509	ENSCPOG00000006533	ENSCPOT00000006599.3	2.25e-05	0.000311936	-0.134236	0.874383	-0.193662	0.193662
171381	ENSCPOG00000000156	ENSCPOT00000000157.3	2.25e-05	0.000311936	-0.321972	0.724718	-0.464508	0.464508
309659	ENSCPOG00000000671	ENSCPOT00000000676.3	2.25e-05	0.000311936	2.82404	16.8448	4.07423	4.07423
361821	ENSCPOG00000021819	ENSCPOT00000044591.1	2.29e-05	0.000316203	-0.168306	0.845095	-0.242814	0.242814
304648	ENSCPOG00000023872	ENSCPOT00000027788.2	2.3e-05	0.000318109	0.304041	1.35532	0.438638	0.438638
299851	ENSCPOG00000012866	ENSCPOT00000012991.3	2.31e-05	0.000319807	0.13303	1.14228	0.191922	0.191922
498972	ENSCPOG00000021799	ENSCPOT00000021337.2	2.35e-05	0.000323947	0.242894	1.27493	0.350422	0.350422
25317	ENSCPOG00000034859	ENSCPOT00000042153.1	2.38e-05	0.000327525	-0.300314	0.740586	-0.433261	0.433261
60587	ENSCPOG00000036262	ENSCPOT00000048447.1	2.41e-05	0.000331468	0.415262	1.51477	0.599097	0.599097
120101547	ENSCPOG00000039055	ENSCPOT00000039172.1	2.45e-05	0.000337516	0.449	1.56675	0.647771	0.647771
79431	ENSCPOG00000004014	ENSCPOT00000004058.3	2.47e-05	0.000338915	0.162178	1.17607	0.233973	0.233973
24165	ENSCPOG00000006159	ENSCPOT00000006223.3	2.47e-05	0.000338959	0.196531	1.21717	0.283534	0.283534
499903	ENSCPOG00000039063	ENSCPOT00000031383.1	2.48e-05	0.00033967	0.274526	1.31591	0.396058	0.396058
360928	ENSCPOG00000008945	ENSCPOT00000035209.1	2.48e-05	0.00033967	-0.15139	0.859513	-0.218409	0.218409
114901	ENSCPOG00000004903	ENSCPOT00000042459.1	2.52e-05	0.000345636	-0.293645	0.745541	-0.423641	0.423641
362687	ENSCPOG00000033318	ENSCPOT00000032343.1	2.54e-05	0.000347722	0.146692	1.158	0.211632	0.211632
294276	ENSCPOG00000002811	ENSCPOT00000040675.1	2.57e-05	0.000350958	0.132558	1.14174	0.19124	0.19124
679127	ENSCPOG00000004215	ENSCPOT00000004260.3	2.6e-05	0.000354937	0.149314	1.16104	0.215415	0.215415
360621	ENSCPOG00000010305	ENSCPOT00000010399.3	2.63e-05	0.000358862	0.605448	1.83207	0.873477	0.873477
29177	ENSCPOG00000034444	ENSCPOT00000036538.1	2.67e-05	0.00036396	-0.641985	0.526247	-0.926188	0.926188
81736	ENSCPOG00000007789	ENSCPOT00000007863.3	2.73e-05	0.000371493	0.143697	1.15453	0.20731	0.20731
313581	ENSCPOG00000001043	ENSCPOT00000001053.3	2.73e-05	0.000371864	0.195768	1.21625	0.282434	0.282434
287670	ENSCPOG00000015126	ENSCPOT00000015273.3	2.77e-05	0.000376557	0.134409	1.14386	0.193912	0.193912
300129	ENSCPOG00000025691	ENSCPOT00000024615.2	2.77e-05	0.000376911	-0.226519	0.797304	-0.326798	0.326798
298012	ENSCPOG00000039346	ENSCPOT00000032616.1	2.81e-05	0.000382216	0.121009	1.12863	0.174579	0.174579
297930	ENSCPOG00000014407	ENSCPOT00000014552.3	2.82e-05	0.00038315	-0.185225	0.830917	-0.267223	0.267223
680770	ENSCPOG00000014676	ENSCPOT00000014821.3	2.84e-05	0.000384763	-0.420074	0.656998	-0.606038	0.606038
294783	ENSCPOG00000015400	ENSCPOT00000015550.3	2.88e-05	0.000389972	0.182052	1.19968	0.262646	0.262646
293546	ENSCPOG00000033446	ENSCPOT00000043602.1	2.88e-05	0.000389972	-0.205564	0.814188	-0.296566	0.296566
361985	ENSCPOG00000006131	ENSCPOT00000044316.1	2.9e-05	0.000392317	0.157798	1.17093	0.227655	0.227655
311934	ENSCPOG00000006131	ENSCPOT00000044316.1	2.9e-05	0.000392317	0.157798	1.17093	0.227655	0.227655
259270	ENSCPOG00000000138	ENSCPOT00000000139.3	2.91e-05	0.000393932	0.199972	1.22137	0.288499	0.288499
81740	ENSCPOG00000007848	ENSCPOT00000042415.1	2.92e-05	0.000393932	4.52704	92.4846	6.53114	6.53114
680155	ENSCPOG00000012764	ENSCPOT00000040957.1	2.96e-05	0.000399772	-0.23699	0.788999	-0.341904	0.341904
312382	ENSCPOG00000014592	ENSCPOT00000014737.3	3e-05	0.000403958	-0.181314	0.834174	-0.26158	0.26158
85251	ENSCPOG00000020725	ENSCPOT00000023475.2	3e-05	0.000404288	0.119346	1.12676	0.17218	0.17218
65129	ENSCPOG00000037018	ENSCPOT00000039609.1	3.01e-05	0.000405531	-0.125495	0.882061	-0.18105	0.18105
691018	ENSCPOG00000008153	ENSCPOT00000008228.3	3.07e-05	0.000413128	-0.838204	0.432487	-1.20927	1.20927
313566	ENSCPOG00000013002	ENSCPOT00000013128.3	3.12e-05	0.000419473	-0.228811	0.795479	-0.330105	0.330105
306506	ENSCPOG00000021826	ENSCPOT00000041436.1	3.17e-05	0.000426005	-0.291204	0.747363	-0.420118	0.420118
303369	ENSCPOG00000013032	ENSCPOT00000013158.3	3.19e-05	0.000427934	0.194444	1.21464	0.280523	0.280523
29213	ENSCPOG00000003237	ENSCPOT00000003280.3	3.22e-05	0.000431002	0.268319	1.30776	0.387102	0.387102
155430	ENSCPOG00000021417	ENSCPOT00000025493.2	3.26e-05	0.000436738	-0.198931	0.819607	-0.286996	0.286996
85431	ENSCPOG00000040335	ENSCPOT00000043063.1	3.27e-05	0.00043716	0.1634	1.17751	0.235737	0.235737
300679	ENSCPOG00000036539	ENSCPOT00000038433.1	3.27e-05	0.000437614	-0.132383	0.876005	-0.190988	0.190988
100363095	ENSCPOG00000004564	ENSCPOT00000004613.3	3.28e-05	0.000438478	-0.627435	0.533959	-0.905198	0.905198
83534	ENSCPOG00000012530	ENSCPOT00000012650.3	3.34e-05	0.000446304	-0.133396	0.875119	-0.192449	0.192449
303948	ENSCPOG00000004465	ENSCPOT00000004514.3	3.41e-05	0.000454551	0.187881	1.20669	0.271055	0.271055
63868	ENSCPOG00000002588	ENSCPOT00000002622.3	3.42e-05	0.000454689	0.124576	1.13267	0.179725	0.179725
103694176	ENSCPOG00000002588	ENSCPOT00000002622.3	3.42e-05	0.000454689	0.124576	1.13267	0.179725	0.179725
312440	ENSCPOG00000023055	ENSCPOT00000021526.2	3.42e-05	0.000454689	-0.182475	0.833205	-0.263256	0.263256
312401	ENSCPOG00000009703	ENSCPOT00000009790.3	3.42e-05	0.000455101	-0.546585	0.578923	-0.788556	0.788556
303918	ENSCPOG00000009651	ENSCPOT00000009738.3	3.43e-05	0.000455456	0.197762	1.21867	0.28531	0.28531
292657	ENSCPOG00000004326	ENSCPOT00000004372.3	3.5e-05	0.00046406	0.167658	1.18253	0.241879	0.241879
171028	ENSCPOG00000003407	ENSCPOT00000003451.3	3.5e-05	0.000464229	-0.657632	0.518077	-0.948762	0.948762
84488	ENSCPOG00000039374	ENSCPOT00000048486.1	3.51e-05	0.000464266	-0.167886	0.84545	-0.242208	0.242208
24628	ENSCPOG00000005394	ENSCPOT00000005452.3	3.54e-05	0.000468826	-0.187479	0.829046	-0.270475	0.270475
79128	ENSCPOG00000008684	ENSCPOT00000008762.3	3.58e-05	0.000473175	0.211364	1.23536	0.304933	0.304933
362353	ENSCPOG00000004765	ENSCPOT00000047627.1	3.59e-05	0.000474649	-0.299148	0.74145	-0.431579	0.431579
361162	ENSCPOG00000039319	ENSCPOT00000040027.1	3.6e-05	0.000474927	0.242948	1.275	0.3505	0.3505
315664	ENSCPOG00000005942	ENSCPOT00000006005.3	3.61e-05	0.000476352	-0.237886	0.788293	-0.343197	0.343197
64559	ENSCPOG00000010470	ENSCPOT00000010564.3	3.62e-05	0.000477811	0.336303	1.39976	0.485183	0.485183
140581	ENSCPOG00000024891	ENSCPOT00000019471.2	3.63e-05	0.000477988	-0.182223	0.833416	-0.262892	0.262892
288092	ENSCPOG00000021971	ENSCPOT00000027868.2	3.63e-05	0.000478444	0.154215	1.16674	0.222485	0.222485
360202	ENSCPOG00000015684	ENSCPOT00000015839.3	3.64e-05	0.000478486	-0.209333	0.811125	-0.302004	0.302004
290626	ENSCPOG00000023189	ENSCPOT00000022589.2	3.65e-05	0.000479555	0.22441	1.25158	0.323756	0.323756
295088	ENSCPOG00000011574	ENSCPOT00000011685.3	3.66e-05	0.000480196	-0.159929	0.852205	-0.230728	0.230728
65042	ENSCPOG00000000955	ENSCPOT00000045725.1	3.71e-05	0.000486914	-0.187909	0.82869	-0.271095	0.271095
361472	ENSCPOG00000010056	ENSCPOT00000010147.3	3.72e-05	0.000487231	0.125572	1.1338	0.181162	0.181162
310352	ENSCPOG00000002256	ENSCPOT00000002288.3	3.72e-05	0.000487231	-0.150621	0.860174	-0.2173	0.2173
313155	ENSCPOG00000009473	ENSCPOT00000009559.3	3.79e-05	0.00049681	0.175138	1.19141	0.252671	0.252671
311483	ENSCPOG00000022191	ENSCPOT00000020035.2	3.8e-05	0.00049681	0.117382	1.12455	0.169347	0.169347
315473	ENSCPOG00000008038	ENSCPOT00000008113.3	3.87e-05	0.000506124	-0.305598	0.736683	-0.440884	0.440884
361476	ENSCPOG00000014634	ENSCPOT00000014779.3	3.93e-05	0.000513428	-0.256946	0.77341	-0.370695	0.370695
685079	ENSCPOG00000034820	ENSCPOT00000037788.1	3.94e-05	0.000513938	-0.191986	0.825318	-0.276978	0.276978
499941	ENSCPOG00000034820	ENSCPOT00000037788.1	3.94e-05	0.000513938	-0.191986	0.825318	-0.276978	0.276978
316249	ENSCPOG00000008753	ENSCPOT00000008831.3	3.98e-05	0.000519454	-0.172452	0.841599	-0.248795	0.248795
25740	ENSCPOG00000033926	ENSCPOT00000034778.1	3.98e-05	0.000519454	-0.253154	0.776348	-0.365224	0.365224
497957	ENSCPOG00000036703	ENSCPOT00000046555.1	4.01e-05	0.00052271	-0.611712	0.542422	-0.882514	0.882514
282821	ENSCPOG00000022257	ENSCPOT00000022585.2	4.06e-05	0.000528239	-0.275428	0.759247	-0.397358	0.397358
364535	ENSCPOG00000013640	ENSCPOT00000013776.3	4.13e-05	0.000536321	-0.2284	0.795806	-0.329511	0.329511
84402	ENSCPOG00000039437	ENSCPOT00000040316.1	4.14e-05	0.000537695	-0.350517	0.704324	-0.505689	0.505689
362288	ENSCPOG00000014414	ENSCPOT00000014559.3	4.22e-05	0.000547378	0.219329	1.24524	0.316424	0.316424
309255	ENSCPOG00000013322	ENSCPOT00000013452.3	4.27e-05	0.000553493	-0.142673	0.867037	-0.205834	0.205834
363109	ENSCPOG00000002649	ENSCPOT00000034135.1	4.33e-05	0.000560649	0.140259	1.15057	0.202352	0.202352
361063	ENSCPOG00000009705	ENSCPOT00000009792.3	4.36e-05	0.000563904	-0.156444	0.855179	-0.225701	0.225701
313038	ENSCPOG00000003023	ENSCPOT00000003062.3	4.4e-05	0.000568316	0.137444	1.14734	0.19829	0.19829
303037	ENSCPOG00000010816	ENSCPOT00000010914.3	4.41e-05	0.000568807	0.368084	1.44496	0.531032	0.531032
25612	ENSCPOG00000009841	ENSCPOT00000034349.1	4.58e-05	0.00059077	0.161686	1.17549	0.233264	0.233264
65261	ENSCPOG00000019415	ENSCPOT00000028186.2	4.61e-05	0.000594994	-0.116279	0.890227	-0.167755	0.167755
54230	ENSCPOG00000010078	ENSCPOT00000010169.3	4.63e-05	0.00059646	0.155281	1.16799	0.224023	0.224023
303158	ENSCPOG00000003377	ENSCPOT00000003420.3	4.64e-05	0.000597649	0.122004	1.12976	0.176014	0.176014
315085	ENSCPOG00000000047	ENSCPOT00000000047.3	4.68e-05	0.000601558	-0.359255	0.698196	-0.518296	0.518296
686611	ENSCPOG00000031402	ENSCPOT00000044089.1	4.71e-05	0.000605009	-0.124183	0.883218	-0.179158	0.179158
367314	ENSCPOG00000006777	ENSCPOT00000045518.1	4.75e-05	0.000610351	-0.127365	0.880412	-0.183749	0.183749
314310	ENSCPOG00000009601	ENSCPOT00000009688.3	4.91e-05	0.000629225	0.149807	1.16161	0.216125	0.216125
292831	ENSCPOG00000002992	ENSCPOT00000003031.3	5.01e-05	0.000641749	0.172457	1.18822	0.248803	0.248803
619385	ENSCPOG00000011259	ENSCPOT00000011365.3	5.08e-05	0.000651172	-0.119419	0.887436	-0.172285	0.172285
314545	ENSCPOG00000013382	ENSCPOT00000013513.3	5.14e-05	0.000657676	0.181615	1.19915	0.262014	0.262014
245955	ENSCPOG00000024999	ENSCPOT00000021952.2	5.16e-05	0.00066039	0.214699	1.23949	0.309745	0.309745
362061	ENSCPOG00000006521	ENSCPOT00000006587.3	5.17e-05	0.000660451	-0.258018	0.772581	-0.372242	0.372242
498038	ENSCPOG00000024214	ENSCPOT00000019916.2	5.17e-05	0.000660451	-0.183192	0.832608	-0.26429	0.26429
287543	ENSCPOG00000030404	ENSCPOT00000048286.1	5.19e-05	0.000662719	0.11698	1.1241	0.168767	0.168767
299639	ENSCPOG00000006206	ENSCPOT00000006271.3	5.31e-05	0.000677493	-0.269148	0.76403	-0.388299	0.388299
24586	ENSCPOG00000004681	ENSCPOT00000035017.1	5.45e-05	0.000694328	0.42126	1.52388	0.60775	0.60775
312331	ENSCPOG00000037483	ENSCPOT00000045873.1	5.49e-05	0.000698738	-0.173214	0.840957	-0.249895	0.249895
312478	ENSCPOG00000023961	ENSCPOT00000024231.2	5.49e-05	0.000698741	-0.266388	0.766142	-0.384317	0.384317
25197	ENSCPOG00000001200	ENSCPOT00000001213.3	5.54e-05	0.000703957	0.205819	1.22853	0.296935	0.296935
307548	ENSCPOG00000012513	ENSCPOT00000032338.1	5.55e-05	0.000704428	-0.365233	0.694035	-0.52692	0.52692
117524	ENSCPOG00000014959	ENSCPOT00000015105.3	5.55e-05	0.000704428	0.585345	1.79561	0.844474	0.844474
114590	ENSCPOG00000004849	ENSCPOT00000004901.3	5.55e-05	0.000704428	0.127152	1.13559	0.183441	0.183441
498666	ENSCPOG00000032575	ENSCPOT00000048364.1	5.59e-05	0.000709105	-0.412317	0.662114	-0.594848	0.594848
363169	ENSCPOG00000004295	ENSCPOT00000004340.3	5.62e-05	0.000711992	-0.236267	0.78957	-0.340862	0.340862
308097	ENSCPOG00000006603	ENSCPOT00000006669.3	5.7e-05	0.00072205	-0.668524	0.512464	-0.964476	0.964476
313067	ENSCPOG00000007816	ENSCPOT00000007891.3	5.74e-05	0.000725918	-0.212853	0.808275	-0.307081	0.307081
499914	ENSCPOG00000000260	ENSCPOT00000000263.3	5.83e-05	0.000737011	0.370828	1.44893	0.534992	0.534992
365023	ENSCPOG00000006500	ENSCPOT00000040861.1	5.84e-05	0.000737959	0.157973	1.17113	0.227906	0.227906
308579	ENSCPOG00000015483	ENSCPOT00000015635.3	5.98e-05	0.000755022	-0.234352	0.791084	-0.338098	0.338098
312641	ENSCPOG00000005717	ENSCPOT00000005779.3	6.01e-05	0.0007581	0.374566	1.45436	0.540385	0.540385
619566	ENSCPOG00000003655	ENSCPOT00000003699.3	6.05e-05	0.000762481	-0.158806	0.853162	-0.229108	0.229108
681185	ENSCPOG00000032206	ENSCPOT00000041822.1	6.08e-05	0.000765143	-0.149179	0.861415	-0.21522	0.21522
94172	ENSCPOG00000009747	ENSCPOT00000009834.3	6.1e-05	0.000767133	-0.230079	0.79447	-0.331935	0.331935
299195	ENSCPOG00000009610	ENSCPOT00000041190.1	6.22e-05	0.000781578	0.190207	1.2095	0.274411	0.274411
102555274	ENSCPOG00000035682	ENSCPOT00000041352.1	6.23e-05	0.000783025	-0.856085	0.424822	-1.23507	1.23507
64470	ENSCPOG00000009956	ENSCPOT00000045182.1	6.27e-05	0.000785824	0.114214	1.12099	0.164776	0.164776
314386	ENSCPOG00000033763	ENSCPOT00000031707.1	6.27e-05	0.000785824	0.198674	1.21978	0.286626	0.286626
293042	ENSCPOG00000009429	ENSCPOT00000009514.3	6.27e-05	0.000785824	-0.283946	0.752807	-0.409647	0.409647
84556	ENSCPOG00000031167	ENSCPOT00000038611.1	6.27e-05	0.000785824	-0.358345	0.698832	-0.516982	0.516982
287556	ENSCPOG00000022880	ENSCPOT00000020920.2	6.34e-05	0.00079335	0.536294	1.70966	0.773709	0.773709
306748	ENSCPOG00000020514	ENSCPOT00000023761.2	6.34e-05	0.00079335	0.131624	1.14068	0.189893	0.189893
288051	ENSCPOG00000007985	ENSCPOT00000008060.3	6.42e-05	0.000802977	0.163095	1.17715	0.235296	0.235296
306636	ENSCPOG00000038211	ENSCPOT00000038543.1	6.43e-05	0.000803439	-0.169802	0.843832	-0.244973	0.244973
299618	ENSCPOG00000014879	ENSCPOT00000015024.3	6.45e-05	0.000804697	0.124232	1.13228	0.179229	0.179229
363093	ENSCPOG00000009030	ENSCPOT00000009113.3	6.54e-05	0.000815729	0.217718	1.24324	0.314101	0.314101
316732	ENSCPOG00000001596	ENSCPOT00000001617.3	6.65e-05	0.000828132	0.172495	1.18827	0.248858	0.248858
84395	ENSCPOG00000024165	ENSCPOT00000028346.2	6.74e-05	0.000838437	0.261703	1.29914	0.377558	0.377558
300901	ENSCPOG00000014514	ENSCPOT00000035673.1	6.83e-05	0.000848739	-0.286786	0.750672	-0.413745	0.413745
299694	ENSCPOG00000036136	ENSCPOT00000041724.1	6.85e-05	0.000849716	-0.136579	0.872337	-0.197042	0.197042
93662	ENSCPOG00000005235	ENSCPOT00000005290.3	6.94e-05	0.000860239	-0.338981	0.712496	-0.489046	0.489046
29674	ENSCPOG00000014168	ENSCPOT00000014310.3	6.94e-05	0.000860239	0.135288	1.14487	0.19518	0.19518
25524	ENSCPOG00000001764	ENSCPOT00000001785.3	6.95e-05	0.000860239	0.135349	1.14494	0.195267	0.195267
310674	ENSCPOG00000021117	ENSCPOT00000031059.1	6.98e-05	0.000862994	-0.199965	0.818759	-0.288488	0.288488
362242	ENSCPOG00000005179	ENSCPOT00000005234.3	6.98e-05	0.000862994	-0.136202	0.872667	-0.196498	0.196498
687827	ENSCPOG00000015528	ENSCPOT00000015680.3	6.98e-05	0.000862994	0.603786	1.82903	0.871079	0.871079
310707	ENSCPOG00000009000	ENSCPOT00000009083.3	7e-05	0.000864877	0.150471	1.16238	0.217084	0.217084
367242	ENSCPOG00000030218	ENSCPOT00000044340.1	7.14e-05	0.000881538	-0.119037	0.887775	-0.171734	0.171734
296313	ENSCPOG00000036032	ENSCPOT00000014684.2	7.23e-05	0.000891292	-0.155622	0.855882	-0.224516	0.224516
362178	ENSCPOG00000005545	ENSCPOT00000035292.1	7.26e-05	0.000894212	0.176267	1.19276	0.2543	0.2543
302313	ENSCPOG00000005110	ENSCPOT00000005165.3	7.27e-05	0.000895709	0.142091	1.15268	0.204994	0.204994
296554	ENSCPOG00000031843	ENSCPOT00000012198.3	7.35e-05	0.000904561	0.155695	1.16847	0.22462	0.22462
81827	ENSCPOG00000011376	ENSCPOT00000011482.3	7.4e-05	0.000910655	0.130417	1.1393	0.188152	0.188152
294643	ENSCPOG00000035182	ENSCPOT00000046717.1	7.44e-05	0.000914354	0.131431	1.14046	0.189615	0.189615
246142	ENSCPOG00000008999	ENSCPOT00000035606.1	7.52e-05	0.000924038	0.145965	1.15716	0.210582	0.210582
311647	ENSCPOG00000030479	ENSCPOT00000045431.1	7.55e-05	0.000926698	1.36538	3.9172	1.96982	1.96982
291885	ENSCPOG00000021931	ENSCPOT00000020677.2	7.61e-05	0.000933014	0.158996	1.17233	0.229383	0.229383
300149	ENSCPOG00000021481	ENSCPOT00000024219.2	7.66e-05	0.000939271	0.205592	1.22825	0.296607	0.296607
25475	ENSCPOG00000022875	ENSCPOT00000031835.1	7.7e-05	0.000941857	0.586321	1.79736	0.845882	0.845882
25476	ENSCPOG00000022875	ENSCPOT00000031835.1	7.7e-05	0.000941857	0.586321	1.79736	0.845882	0.845882
360583	ENSCPOG00000036629	ENSCPOT00000039966.1	7.72e-05	0.000944303	-0.215197	0.806383	-0.310463	0.310463
289625	ENSCPOG00000004539	ENSCPOT00000004588.3	7.79e-05	0.000951726	-0.30692	0.735709	-0.442792	0.442792
315829	ENSCPOG00000030647	ENSCPOT00000038407.1	7.98e-05	0.000975122	0.40022	1.49215	0.577395	0.577395
292845	ENSCPOG00000030309	ENSCPOT00000043117.1	8.13e-05	0.00099218	-0.15977	0.85234	-0.230499	0.230499
140639	ENSCPOG00000007800	ENSCPOT00000039709.1	8.22e-05	0.00100298	0.127375	1.13584	0.183763	0.183763
81657	ENSCPOG00000012930	ENSCPOT00000013055.3	8.24e-05	0.00100377	-0.209514	0.810978	-0.302266	0.302266
301266	ENSCPOG00000007461	ENSCPOT00000007533.3	8.38e-05	0.00101974	-0.349592	0.704975	-0.504355	0.504355
290221	ENSCPOG00000031682	ENSCPOT00000042314.1	8.38e-05	0.00101974	0.178108	1.19495	0.256956	0.256956
360697	ENSCPOG00000009292	ENSCPOT00000009377.3	8.42e-05	0.00102446	-0.125502	0.882054	-0.181061	0.181061
294754	ENSCPOG00000027406	ENSCPOT00000026072.2	8.44e-05	0.00102572	0.141541	1.15205	0.204201	0.204201
680611	ENSCPOG00000015728	ENSCPOT00000015883.3	8.46e-05	0.00102692	-0.184167	0.831797	-0.265696	0.265696
689890	ENSCPOG00000032681	ENSCPOT00000045337.1	8.62e-05	0.00104642	0.114787	1.12164	0.165603	0.165603
24627	ENSCPOG00000004873	ENSCPOT00000041951.1	8.66e-05	0.00105014	-0.194811	0.82299	-0.281053	0.281053
171087	ENSCPOG00000005208	ENSCPOT00000038344.1	8.94e-05	0.00108245	0.177316	1.19401	0.255813	0.255813
116697	ENSCPOG00000025574	ENSCPOT00000039689.1	8.99e-05	0.00108751	0.148179	1.15972	0.213777	0.213777
308901	ENSCPOG00000012189	ENSCPOT00000012305.3	9.01e-05	0.00108986	0.245736	1.27856	0.354522	0.354522
29635	ENSCPOG00000001987	ENSCPOT00000002013.3	9.2e-05	0.00111202	-0.181289	0.834195	-0.261544	0.261544
63889	ENSCPOG00000006861	ENSCPOT00000006930.3	9.32e-05	0.00112435	0.583577	1.79244	0.841924	0.841924
498475	ENSCPOG00000006861	ENSCPOT00000006930.3	9.32e-05	0.00112435	0.583577	1.79244	0.841924	0.841924
100361765	ENSCPOG00000035468	ENSCPOT00000035353.1	9.42e-05	0.00113613	-0.287316	0.750275	-0.414509	0.414509
680990	ENSCPOG00000008503	ENSCPOT00000008580.3	9.43e-05	0.00113654	-0.961176	0.382443	-1.38668	1.38668
494346	ENSCPOG00000030079	ENSCPOT00000034722.1	9.51e-05	0.00114517	0.135808	1.14546	0.19593	0.19593
287478	ENSCPOG00000025112	ENSCPOT00000020055.2	9.51e-05	0.00114517	-0.386456	0.679461	-0.557538	0.557538
503018	ENSCPOG00000007053	ENSCPOT00000045763.1	9.67e-05	0.00116242	-0.16749	0.845785	-0.241637	0.241637
309131	ENSCPOG00000023438	ENSCPOT00000020752.2	9.68e-05	0.00116261	0.206598	1.22949	0.298058	0.298058
314740	ENSCPOG00000009624	ENSCPOT00000009711.3	9.77e-05	0.00117302	-0.431675	0.64942	-0.622776	0.622776
116644	ENSCPOG00000007411	ENSCPOT00000045555.1	9.78e-05	0.00117368	-0.294256	0.745086	-0.424522	0.424522
306941	ENSCPOG00000012999	ENSCPOT00000039979.1	9.99e-05	0.00119684	-0.395511	0.673336	-0.570602	0.570602
81826	ENSCPOG00000004004	ENSCPOT00000004048.2	0.000100198	0.00119951	-0.110936	0.894996	-0.160047	0.160047
292401	ENSCPOG00000008023	ENSCPOT00000008098.3	0.000100418	0.00120132	-0.363765	0.695054	-0.524803	0.524803
171455	ENSCPOG00000003605	ENSCPOT00000003649.3	0.00010081	0.00120519	0.129423	1.13817	0.186718	0.186718
58961	ENSCPOG00000015536	ENSCPOT00000046251.1	0.000102079	0.00121953	0.123181	1.13109	0.177713	0.177713
685567	ENSCPOG00000003098	ENSCPOT00000003141.3	0.000102308	0.00122145	-0.347987	0.706108	-0.502039	0.502039
25663	ENSCPOG00000032016	ENSCPOT00000041472.1	0.00010281	0.00122661	-0.23426	0.791156	-0.337966	0.337966
25256	ENSCPOG00000013990	ENSCPOT00000014132.3	0.000103176	0.00123013	-0.160193	0.85198	-0.231109	0.231109
314788	ENSCPOG00000039127	ENSCPOT00000033538.1	0.000103462	0.00123236	0.315138	1.37045	0.454648	0.454648
100362344	ENSCPOG00000013756	ENSCPOT00000013896.3	0.000103503	0.00123236	0.401421	1.49395	0.579128	0.579128
362428	ENSCPOG00000013756	ENSCPOT00000013896.3	0.000103503	0.00123236	0.401421	1.49395	0.579128	0.579128
314280	ENSCPOG00000008973	ENSCPOT00000033579.1	0.000103748	0.00123444	-0.631073	0.532021	-0.910446	0.910446
304580	ENSCPOG00000008158	ENSCPOT00000035178.1	0.000104458	0.00124204	-0.237954	0.788239	-0.343294	0.343294
25620	ENSCPOG00000015442	ENSCPOT00000042485.1	0.000105422	0.00125267	0.313337	1.36798	0.452049	0.452049
308739	ENSCPOG00000039106	ENSCPOT00000040705.1	0.000105743	0.00125562	0.211972	1.23611	0.30581	0.30581
361381	ENSCPOG00000037407	ENSCPOT00000035950.1	0.00010629	0.00126127	0.132295	1.14144	0.190861	0.190861
25448	ENSCPOG00000005923	ENSCPOT00000005986.3	0.000106862	0.0012672	0.174269	1.19038	0.251417	0.251417
24936	ENSCPOG00000034556	ENSCPOT00000046628.1	0.000107279	0.00127129	0.130064	1.1389	0.187643	0.187643
310511	ENSCPOG00000015352	ENSCPOT00000015501.3	0.000107933	0.00127818	0.114017	1.12077	0.164492	0.164492
315150	ENSCPOG00000005715	ENSCPOT00000039076.1	0.00010837	0.00128249	0.19018	1.20947	0.274372	0.274372
84352	ENSCPOG00000010646	ENSCPOT00000010743.3	0.000108788	0.0012857	-0.116802	0.889761	-0.16851	0.16851
300147	ENSCPOG00000014104	ENSCPOT00000014246.3	0.000109021	0.00128758	0.631189	1.87985	0.910614	0.910614
60584	ENSCPOG00000030370	ENSCPOT00000045066.1	0.000111818	0.00131885	-0.134866	0.873833	-0.194571	0.194571
295248	ENSCPOG00000019491	ENSCPOT00000038338.1	0.000112614	0.00132646	0.155177	1.16786	0.223872	0.223872
29441	ENSCPOG00000006202	ENSCPOT00000006266.3	0.000114341	0.0013459	0.141399	1.15188	0.203996	0.203996
363294	ENSCPOG00000025437	ENSCPOT00000046649.1	0.000114512	0.00134701	-0.132407	0.875985	-0.191022	0.191022
59106	ENSCPOG00000001143	ENSCPOT00000001155.3	0.000114806	0.00134956	-0.232844	0.792277	-0.335923	0.335923
113898	ENSCPOG00000021239	ENSCPOT00000027847.2	0.000115053	0.00135157	-0.162525	0.849995	-0.234474	0.234474
310864	ENSCPOG00000007804	ENSCPOT00000007879.3	0.000115818	0.00135965	0.23547	1.2655	0.339712	0.339712
116653	ENSCPOG00000008839	ENSCPOT00000038329.1	0.00011591	0.00135982	-0.430641	0.650093	-0.621283	0.621283
29567	ENSCPOG00000034239	ENSCPOT00000044841.1	0.000117448	0.00137602	0.208354	1.23165	0.300591	0.300591
309002	ENSCPOG00000026412	ENSCPOT00000021842.2	0.000118537	0.00138785	0.220788	1.24706	0.31853	0.31853
313478	ENSCPOG00000005067	ENSCPOT00000005122.3	0.000120461	0.0014085	0.132575	1.14177	0.191266	0.191266
29554	ENSCPOG00000026200	ENSCPOT00000023423.2	0.000122167	0.0014256	-0.239303	0.787177	-0.345241	0.345241
114512	ENSCPOG00000006037	ENSCPOT00000006101.3	0.000122332	0.00142659	0.144518	1.15548	0.208495	0.208495
301010	ENSCPOG00000033409	ENSCPOT00000034568.1	0.00012247	0.00142725	0.215121	1.24001	0.310354	0.310354
259221	ENSCPOG00000008285	ENSCPOT00000046145.1	0.00012421	0.00144657	0.207063	1.23006	0.298729	0.298729
682937	ENSCPOG00000010156	ENSCPOT00000032716.1	0.000125244	0.00145764	-0.202067	0.81704	-0.291521	0.291521
171440	ENSCPOG00000020779	ENSCPOT00000023129.2	0.00012736	0.00148129	-0.20371	0.815699	-0.293891	0.293891
361628	ENSCPOG00000009036	ENSCPOT00000009119.2	0.000127629	0.00148344	0.1778	1.19459	0.256511	0.256511
301113	ENSCPOG00000011096	ENSCPOT00000011199.3	0.00012991	0.00150895	-0.20733	0.812751	-0.299114	0.299114
303348	ENSCPOG00000011900	ENSCPOT00000012015.3	0.00013078	0.00151805	0.294927	1.34303	0.425489	0.425489
24644	ENSCPOG00000038840	ENSCPOT00000032785.1	0.000131613	0.0015257	-0.112346	0.893735	-0.162081	0.162081
499525	ENSCPOG00000038840	ENSCPOT00000032785.1	0.000131613	0.0015257	-0.112346	0.893735	-0.162081	0.162081
499211	ENSCPOG00000010246	ENSCPOT00000033856.1	0.000132228	0.00153183	-0.158914	0.85307	-0.229264	0.229264
63847	ENSCPOG00000035059	ENSCPOT00000031615.1	0.000134129	0.00155266	-0.109732	0.896074	-0.15831	0.15831
108348076	ENSCPOG00000000932	ENSCPOT00000000938.3	0.000134272	0.00155266	-0.341739	0.710533	-0.493026	0.493026
307098	ENSCPOG00000014555	ENSCPOT00000046847.1	0.000134292	0.00155266	-0.293188	0.745882	-0.422981	0.422981
288719	ENSCPOG00000000359	ENSCPOT00000000362.3	0.00013495	0.00155925	0.127006	1.13542	0.18323	0.18323
24604	ENSCPOG00000026763	ENSCPOT00000023128.2	0.000135272	0.00156194	-1.39794	0.247105	-2.0168	2.0168
287441	ENSCPOG00000033470	ENSCPOT00000045984.1	0.000136418	0.00157413	-0.128393	0.879507	-0.185232	0.185232
362367	ENSCPOG00000027612	ENSCPOT00000023135.2	0.00013708	0.00158073	0.436233	1.54687	0.629351	0.629351
360871	ENSCPOG00000038506	ENSCPOT00000047851.1	0.000137917	0.00158934	-0.111108	0.894842	-0.160295	0.160295
499422	ENSCPOG00000036578	ENSCPOT00000035492.1	0.00013981	0.0016101	-0.185719	0.830507	-0.267935	0.267935
293173	ENSCPOG00000002654	ENSCPOT00000002688.3	0.000143673	0.00165243	0.213721	1.23828	0.308334	0.308334
291060	ENSCPOG00000007910	ENSCPOT00000027710.2	0.000144291	0.00165845	0.32149	1.37918	0.463812	0.463812
246185	ENSCPOG00000030880	ENSCPOT00000040458.1	0.000145069	0.00166631	0.190554	1.20992	0.274912	0.274912
362434	ENSCPOG00000008897	ENSCPOT00000008977.3	0.00014657	0.00168244	0.158018	1.17119	0.227972	0.227972
171135	ENSCPOG00000030203	ENSCPOT00000033154.1	0.000149418	0.00171401	-0.225199	0.798357	-0.324893	0.324893
308556	ENSCPOG00000002074	ENSCPOT00000028438.2	0.000150019	0.00171979	-0.239457	0.787055	-0.345463	0.345463
288905	ENSCPOG00000013567	ENSCPOT00000013702.3	0.000150935	0.00172916	-0.209663	0.810857	-0.30248	0.30248
54410	ENSCPOG00000038769	ENSCPOT00000031299.1	0.0001535	0.0017574	-0.245199	0.782549	-0.353747	0.353747
311551	ENSCPOG00000003260	ENSCPOT00000003303.3	0.000156064	0.00178559	-0.27274	0.76129	-0.393481	0.393481
362866	ENSCPOG00000001199	ENSCPOT00000001211.3	0.000158091	0.0018076	-0.171779	0.842165	-0.247825	0.247825
362453	ENSCPOG00000035487	ENSCPOT00000042645.1	0.000158396	0.00180992	-0.193345	0.824198	-0.278937	0.278937
361674	ENSCPOG00000003802	ENSCPOT00000003846.3	0.000159506	0.00182141	-0.126469	0.881202	-0.182456	0.182456
691026	ENSCPOG00000014896	ENSCPOT00000015041.3	0.000164168	0.00187343	0.164126	1.17836	0.236784	0.236784
305552	ENSCPOG00000030520	ENSCPOT00000041957.1	0.000164652	0.00187774	0.649071	1.91376	0.936412	0.936412
29688	ENSCPOG00000032117	ENSCPOT00000031180.1	0.000164816	0.00187796	0.172688	1.1885	0.249136	0.249136
499084	ENSCPOG00000032117	ENSCPOT00000031180.1	0.000164816	0.00187796	0.172688	1.1885	0.249136	0.249136
29670	ENSCPOG00000006114	ENSCPOT00000006178.3	0.000164885	0.00187796	0.176476	1.19301	0.254601	0.254601
408248	ENSCPOG00000006114	ENSCPOT00000006178.3	0.000164885	0.00187796	0.176476	1.19301	0.254601	0.254601
287739	ENSCPOG00000010566	ENSCPOT00000044864.1	0.000170926	0.00194299	0.138961	1.14908	0.200478	0.200478
102550809	ENSCPOG00000038636	ENSCPOT00000036665.1	0.00017156	0.00194893	0.238078	1.26881	0.343474	0.343474
362481	ENSCPOG00000010812	ENSCPOT00000010910.3	0.000172088	0.00195367	-0.636191	0.529305	-0.917829	0.917829
294864	ENSCPOG00000002023	ENSCPOT00000002050.3	0.00017277	0.00196014	0.139521	1.14972	0.201286	0.201286
360630	ENSCPOG00000010613	ENSCPOT00000010710.3	0.000173275	0.00196461	-0.245981	0.781937	-0.354876	0.354876
296199	ENSCPOG00000007908	ENSCPOT00000007983.3	0.000175276	0.00198601	0.128992	1.13768	0.186095	0.186095
192248	ENSCPOG00000010591	ENSCPOT00000010687.3	0.000175424	0.0019864	-0.256435	0.773805	-0.369958	0.369958
81679	ENSCPOG00000003295	ENSCPOT00000035592.1	0.000175969	0.00199129	-0.273937	0.76038	-0.395207	0.395207
689256	ENSCPOG00000013150	ENSCPOT00000013277.3	0.000176152	0.00199208	-0.140239	0.869151	-0.202322	0.202322
307740	ENSCPOG00000006564	ENSCPOT00000006630.3	0.000178458	0.00201687	0.157919	1.17107	0.227829	0.227829
297593	ENSCPOG00000012336	ENSCPOT00000012453.3	0.000179923	0.00203211	0.11019	1.11649	0.158971	0.158971
246273	ENSCPOG00000005723	ENSCPOT00000005785.3	0.000181596	0.00204903	0.329603	1.39042	0.475516	0.475516
362817	ENSCPOG00000009952	ENSCPOT00000036887.1	0.000181654	0.00204903	0.23089	1.25972	0.333103	0.333103
296345	ENSCPOG00000022868	ENSCPOT00000024552.2	0.000181958	0.00205033	-0.800558	0.449078	-1.15496	1.15496
308582	ENSCPOG00000011572	ENSCPOT00000047400.1	0.000182003	0.00205033	0.125203	1.13338	0.18063	0.18063
307124	ENSCPOG00000003027	ENSCPOT00000003066.3	0.000182984	0.00206006	0.247832	1.28124	0.357546	0.357546
170922	ENSCPOG00000012519	ENSCPOT00000012638.3	0.000189462	0.00213163	-0.107575	0.898009	-0.155198	0.155198
499873	ENSCPOG00000024081	ENSCPOT00000020564.2	0.000190733	0.00214455	0.431635	1.53977	0.622717	0.622717
291796	ENSCPOG00000000958	ENSCPOT00000040695.1	0.000191576	0.00215266	0.145944	1.15713	0.210553	0.210553
24171	ENSCPOG00000005697	ENSCPOT00000040722.1	0.000192537	0.00216208	-0.26745	0.765329	-0.385849	0.385849
313494	ENSCPOG00000000403	ENSCPOT00000039504.1	0.000193666	0.00217336	-0.112396	0.893691	-0.162153	0.162153
300994	ENSCPOG00000027579	ENSCPOT00000023354.2	0.000195777	0.00219566	0.183444	1.20135	0.264654	0.264654
362696	ENSCPOG00000012175	ENSCPOT00000034399.1	0.000197767	0.00221655	0.191747	1.21136	0.276632	0.276632
688999	ENSCPOG00000015006	ENSCPOT00000015153.3	0.000198675	0.00222531	-0.290894	0.747595	-0.419671	0.419671
64040	ENSCPOG00000015347	ENSCPOT00000015496.3	0.000199397	0.00223197	-0.141602	0.867967	-0.204288	0.204288
100911041	ENSCPOG00000031639	ENSCPOT00000036016.1	0.00020083	0.00224659	-0.250177	0.778663	-0.360929	0.360929
680419	ENSCPOG00000007112	ENSCPOT00000035022.1	0.00020109	0.00224806	-0.111256	0.89471	-0.160508	0.160508
301013	ENSCPOG00000020498	ENSCPOT00000046528.1	0.000201802	0.00225459	-0.168646	0.844808	-0.243305	0.243305
307492	ENSCPOG00000009197	ENSCPOT00000009280.3	0.000202173	0.0022573	0.142969	1.15369	0.206261	0.206261
361191	ENSCPOG00000008196	ENSCPOT00000008271.3	0.00020556	0.00229366	0.1452	1.15627	0.209479	0.209479
64192	ENSCPOG00000008343	ENSCPOT00000008418.3	0.000206614	0.00230395	-0.116662	0.889886	-0.168307	0.168307
103694540	ENSCPOG00000032061	ENSCPOT00000037445.1	0.000207303	0.00231017	-0.299798	0.740968	-0.432517	0.432517
316129	ENSCPOG00000013885	ENSCPOT00000033649.1	0.000211183	0.00235044	1.50528	4.50541	2.17166	2.17166
314399	ENSCPOG00000015169	ENSCPOT00000015316.3	0.000216312	0.002406	0.154379	1.16693	0.222722	0.222722
309816	ENSCPOG00000006325	ENSCPOT00000006390.3	0.000216939	0.00241144	-0.106062	0.899369	-0.153015	0.153015
679712	ENSCPOG00000010584	ENSCPOT00000043739.1	0.000217988	0.00242104	0.143277	1.15405	0.206706	0.206706
287424	ENSCPOG00000012900	ENSCPOT00000013025.3	0.000218078	0.00242104	-0.196867	0.8213	-0.284019	0.284019
690297	ENSCPOG00000023616	ENSCPOT00000024212.2	0.000220154	0.00244255	0.15935	1.17275	0.229893	0.229893
312711	ENSCPOG00000000349	ENSCPOT00000000352.3	0.000221475	0.00245565	-0.31017	0.733323	-0.44748	0.44748
65151	ENSCPOG00000036991	ENSCPOT00000038034.1	0.000223094	0.00247048	-0.18952	0.827356	-0.27342	0.27342
361921	ENSCPOG00000004744	ENSCPOT00000004795.3	0.000223647	0.00247504	0.709757	2.0335	1.02396	1.02396
308457	ENSCPOG00000003464	ENSCPOT00000036922.1	0.000225033	0.00248882	0.151883	1.16402	0.219121	0.219121
140938	ENSCPOG00000022571	ENSCPOT00000020000.2	0.00022582	0.00249595	0.413573	1.51221	0.59666	0.59666
314360	ENSCPOG00000009656	ENSCPOT00000009743.3	0.000226835	0.00250559	-0.274259	0.760135	-0.395673	0.395673
25405	ENSCPOG00000040311	ENSCPOT00000033208.1	0.000232488	0.00256481	-0.166024	0.847026	-0.239522	0.239522
24471	ENSCPOG00000033782	ENSCPOT00000044708.1	0.000232649	0.00256498	0.109643	1.11588	0.158181	0.158181
54311	ENSCPOG00000035786	ENSCPOT00000045371.1	0.000234335	0.00258195	0.13024	1.1391	0.187896	0.187896
25046	ENSCPOG00000009152	ENSCPOT00000009235.3	0.000235264	0.00259055	-1.20615	0.299349	-1.7401	1.7401
362776	ENSCPOG00000000887	ENSCPOT00000000893.3	0.000235752	0.00259431	-0.166987	0.846211	-0.240911	0.240911
313254	ENSCPOG00000014826	ENSCPOT00000014971.3	0.000239606	0.00263342	-0.676712	0.508286	-0.976289	0.976289
25745	ENSCPOG00000000346	ENSCPOT00000000349.3	0.000241198	0.00264926	-0.15501	0.856406	-0.223633	0.223633
100911597	ENSCPOG00000000346	ENSCPOT00000000349.3	0.000241198	0.00264926	-0.15501	0.856406	-0.223633	0.223633
85275	ENSCPOG00000023271	ENSCPOT00000022837.2	0.000242843	0.00266566	-0.205409	0.814314	-0.296342	0.296342
299339	ENSCPOG00000010932	ENSCPOT00000011033.3	0.00024342	0.00267032	0.167265	1.18207	0.241313	0.241313
290562	ENSCPOG00000004316	ENSCPOT00000004362.3	0.00024436	0.00267897	-0.927472	0.395552	-1.33806	1.33806
690253	ENSCPOG00000037063	ENSCPOT00000038314.1	0.00024472	0.00268124	-0.242067	0.785004	-0.349228	0.349228
114111	ENSCPOG00000035891	ENSCPOT00000043186.1	0.00024959	0.0027329	0.198511	1.21959	0.286391	0.286391
302553	ENSCPOG00000013555	ENSCPOT00000013690.3	0.000250356	0.00273855	0.322929	1.38117	0.465887	0.465887
300786	ENSCPOG00000003391	ENSCPOT00000032756.1	0.000250418	0.00273855	-0.121973	0.885172	-0.17597	0.17597
83567	ENSCPOG00000012166	ENSCPOT00000012282.3	0.000253698	0.00277097	0.681011	1.97587	0.982491	0.982491
116565	ENSCPOG00000005331	ENSCPOT00000005388.3	0.000254675	0.00277991	-0.119486	0.887376	-0.172382	0.172382
192228	ENSCPOG00000012723	ENSCPOT00000012845.3	0.000255579	0.00278805	0.251242	1.28562	0.362465	0.362465
314830	ENSCPOG00000014353	ENSCPOT00000043283.1	0.000257633	0.00280814	0.228047	1.25614	0.329002	0.329002
305338	ENSCPOG00000006689	ENSCPOT00000042765.1	0.000257741	0.00280814	-0.210889	0.809864	-0.304248	0.304248
302973	ENSCPOG00000008402	ENSCPOT00000038719.1	0.000257963	0.00280859	-0.120053	0.886873	-0.1732	0.1732
291671	ENSCPOG00000002363	ENSCPOT00000002396.3	0.000264798	0.00287968	0.108265	1.11434	0.156194	0.156194
171049	ENSCPOG00000012539	ENSCPOT00000012659.3	0.00026799	0.00291259	-0.127249	0.880514	-0.183582	0.183582
363611	ENSCPOG00000035382	ENSCPOT00000039663.1	0.000269308	0.0029251	-0.151771	0.859185	-0.218959	0.218959
362138	ENSCPOG00000012310	ENSCPOT00000042749.1	0.00027248	0.00295773	0.153809	1.16627	0.221899	0.221899
360793	ENSCPOG00000036336	ENSCPOT00000033507.1	0.000273151	0.00296319	-0.198328	0.820101	-0.286127	0.286127
299976	ENSCPOG00000011429	ENSCPOT00000043989.1	0.000276608	0.00299883	-0.14095	0.868533	-0.203348	0.203348
309762	ENSCPOG00000026598	ENSCPOT00000023470.2	0.000276825	0.00299933	0.622932	1.86439	0.898701	0.898701
361836	ENSCPOG00000026598	ENSCPOT00000023470.2	0.000276825	0.00299933	0.622932	1.86439	0.898701	0.898701
289993	ENSCPOG00000004203	ENSCPOT00000004248.3	0.000277705	0.00300701	0.750107	2.11723	1.08218	1.08218
296751	ENSCPOG00000004705	ENSCPOT00000043481.1	0.00027882	0.00301723	0.181104	1.19854	0.261278	0.261278
293016	ENSCPOG00000004237	ENSCPOT00000004282.3	0.000279018	0.00301752	0.201936	1.22377	0.291333	0.291333
292477	ENSCPOG00000002354	ENSCPOT00000002387.3	0.000284701	0.0030752	-0.320617	0.725701	-0.462553	0.462553
288152	ENSCPOG00000034932	ENSCPOT00000031172.1	0.00028808	0.00310786	-0.385621	0.680028	-0.556334	0.556334
171445	ENSCPOG00000006595	ENSCPOT00000037722.1	0.000288709	0.00311275	0.637377	1.89151	0.91954	0.91954
315530	ENSCPOG00000005252	ENSCPOT00000005309.3	0.000289099	0.00311503	0.25455	1.28988	0.367238	0.367238
292023	ENSCPOG00000002373	ENSCPOT00000002406.3	0.000289363	0.00311548	0.151473	1.16355	0.218529	0.218529
689756	ENSCPOG00000003813	ENSCPOT00000003857.3	0.000289495	0.00311548	0.26188	1.29937	0.377812	0.377812
315047	ENSCPOG00000020368	ENSCPOT00000019904.2	0.000291735	0.00313575	-0.167978	0.845373	-0.24234	0.24234
66026	ENSCPOG00000021476	ENSCPOT00000032193.1	0.00029192	0.00313582	-0.21159	0.809296	-0.30526	0.30526
312303	ENSCPOG00000033310	ENSCPOT00000047614.1	0.000293482	0.00315067	0.17004	1.18535	0.245316	0.245316
50864	ENSCPOG00000008671	ENSCPOT00000035548.1	0.000294435	0.00315863	-0.21331	0.807905	-0.307742	0.307742
246074	ENSCPOG00000032751	ENSCPOT00000047630.1	0.000294583	0.00315863	-0.115268	0.891127	-0.166296	0.166296
681458	ENSCPOG00000032751	ENSCPOT00000047630.1	0.000294583	0.00315863	-0.115268	0.891127	-0.166296	0.166296
78965	ENSCPOG00000032571	ENSCPOT00000031836.1	0.000296102	0.00317197	0.132384	1.14155	0.19099	0.19099
81513	ENSCPOG00000004210	ENSCPOT00000004255.3	0.000296187	0.00317197	-0.122252	0.884925	-0.176372	0.176372
103690130	ENSCPOG00000030159	ENSCPOT00000031219.1	0.000296806	0.00317666	-0.168881	0.844609	-0.243644	0.243644
619580	ENSCPOG00000013610	ENSCPOT00000045503.1	0.0002982	0.00318963	0.1586	1.17187	0.228812	0.228812
364838	ENSCPOG00000040258	ENSCPOT00000030938.1	0.00029935	0.00319998	0.108639	1.11476	0.156734	0.156734
311113	ENSCPOG00000015613	ENSCPOT00000015766.3	0.000299723	0.00320202	-0.197579	0.820715	-0.285046	0.285046
113922	ENSCPOG00000037223	ENSCPOT00000041510.1	0.000300122	0.00320434	-0.11364	0.892579	-0.163948	0.163948
171564	ENSCPOG00000019806	ENSCPOT00000027159.2	0.000301215	0.00321406	-0.371396	0.68977	-0.535812	0.535812
100360692	ENSCPOG00000019806	ENSCPOT00000027159.2	0.000301215	0.00321406	-0.371396	0.68977	-0.535812	0.535812
316085	ENSCPOG00000008015	ENSCPOT00000047809.1	0.000301615	0.00321638	-0.152973	0.858153	-0.220694	0.220694
310378	ENSCPOG00000002255	ENSCPOT00000002287.3	0.000302186	0.00322051	-0.193956	0.823694	-0.279819	0.279819
290796	ENSCPOG00000006162	ENSCPOT00000006226.3	0.000302651	0.00322351	-0.107615	0.897973	-0.155256	0.155256
683788	ENSCPOG00000008011	ENSCPOT00000008086.3	0.000303049	0.0032258	-0.114899	0.891456	-0.165764	0.165764
362715	ENSCPOG00000004733	ENSCPOT00000004783.3	0.000303588	0.00322957	-0.144033	0.865859	-0.207796	0.207796
83835	ENSCPOG00000040036	ENSCPOT00000044545.1	0.000311865	0.00331562	-0.177859	0.837061	-0.256596	0.256596
25245	ENSCPOG00000015420	ENSCPOT00000015571.3	0.00031383	0.00333449	0.282874	1.32694	0.408101	0.408101
300222	ENSCPOG00000011172	ENSCPOT00000011276.3	0.000314712	0.00334184	0.133564	1.14289	0.192693	0.192693
360823	ENSCPOG00000012868	ENSCPOT00000012993.3	0.000322761	0.00342317	0.118908	1.12627	0.171548	0.171548
170821	ENSCPOG00000006063	ENSCPOT00000006127.3	0.000324536	0.00343993	-0.142136	0.867503	-0.205059	0.205059
291784	ENSCPOG00000006222	ENSCPOT00000006287.3	0.000325585	0.00344896	0.184608	1.20275	0.266333	0.266333
500972	ENSCPOG00000007283	ENSCPOT00000007355.3	0.000326096	0.0034523	0.102503	1.10794	0.147881	0.147881
498154	ENSCPOG00000034506	ENSCPOT00000041196.1	0.000327885	0.00346915	0.147472	1.1589	0.212757	0.212757
296618	ENSCPOG00000031445	ENSCPOT00000037114.1	0.000328316	0.00347161	-0.264985	0.767218	-0.382292	0.382292
288516	ENSCPOG00000031410	ENSCPOT00000045398.1	0.000330557	0.00349321	0.122751	1.1306	0.177093	0.177093
287405	ENSCPOG00000030155	ENSCPOT00000041299.1	0.000331747	0.00350157	-0.307109	0.735571	-0.443064	0.443064
310652	ENSCPOG00000003556	ENSCPOT00000003600.3	0.000335905	0.00354333	0.485477	1.62495	0.700395	0.700395
308607	ENSCPOG00000013766	ENSCPOT00000043444.1	0.000336163	0.00354392	3.14245	23.1605	4.5336	4.5336
246047	ENSCPOG00000021587	ENSCPOT00000023458.2	0.000337049	0.00355008	-0.107328	0.898231	-0.154841	0.154841
300985	ENSCPOG00000013871	ENSCPOT00000014012.3	0.00033715	0.00355008	-0.389034	0.677711	-0.561258	0.561258
25701	ENSCPOG00000022901	ENSCPOT00000045576.1	0.000337833	0.00355513	-0.134372	0.874265	-0.193857	0.193857
361363	ENSCPOG00000025486	ENSCPOT00000021723.2	0.000341115	0.00358687	-0.170873	0.842929	-0.246517	0.246517
24247	ENSCPOG00000013000	ENSCPOT00000013126.3	0.000341256	0.00358687	-0.538803	0.583446	-0.777329	0.777329
317674	ENSCPOG00000038146	ENSCPOT00000045982.1	0.000342713	0.00360002	0.143942	1.15482	0.207664	0.207664
24832	ENSCPOG00000012275	ENSCPOT00000012391.3	0.000343337	0.00360442	-0.227071	0.796865	-0.327594	0.327594
24158	ENSCPOG00000011134	ENSCPOT00000011238.3	0.000344626	0.0036158	-0.164649	0.848191	-0.237539	0.237539
362597	ENSCPOG00000020754	ENSCPOT00000025983.2	0.000345093	0.00361854	-0.176508	0.838192	-0.254647	0.254647
289144	ENSCPOG00000038347	ENSCPOT00000043271.1	0.000346287	0.00362889	-0.11985	0.887053	-0.172907	0.172907
363578	ENSCPOG00000040495	ENSCPOT00000032074.1	0.000354701	0.00371485	-0.499335	0.606934	-0.720388	0.720388
686883	ENSCPOG00000011830	ENSCPOT00000011945.3	0.000363203	0.00380162	0.155183	1.16787	0.223881	0.223881
689984	ENSCPOG00000015677	ENSCPOT00000041750.1	0.00036413	0.00380906	-0.207579	0.812549	-0.299474	0.299474
362600	ENSCPOG00000031369	ENSCPOT00000034334.1	0.000367725	0.00384438	-0.150285	0.860463	-0.216815	0.216815
25589	ENSCPOG00000010001	ENSCPOT00000010091.3	0.000369041	0.00385585	0.341319	1.4068	0.49242	0.49242
303538	ENSCPOG00000023721	ENSCPOT00000026717.2	0.000369712	0.00385854	-0.304632	0.737395	-0.439491	0.439491
311913	ENSCPOG00000014548	ENSCPOT00000014693.3	0.000370202	0.00386108	-0.140802	0.868661	-0.203134	0.203134
246327	ENSCPOG00000024424	ENSCPOT00000020172.2	0.000373323	0.00389133	0.392803	1.48113	0.566696	0.566696
287949	ENSCPOG00000027465	ENSCPOT00000042286.1	0.000375548	0.00391064	-0.181204	0.834265	-0.261422	0.261422
306375	ENSCPOG00000005259	ENSCPOT00000005316.3	0.000375621	0.00391064	-0.11905	0.887763	-0.171753	0.171753
306417	ENSCPOG00000006420	ENSCPOT00000006485.3	0.000376561	0.0039181	-0.120195	0.886747	-0.173405	0.173405
25276	ENSCPOG00000012690	ENSCPOT00000012812.3	0.000376909	0.00391941	0.195952	1.21647	0.282699	0.282699
314168	ENSCPOG00000030521	ENSCPOT00000036768.1	0.000377935	0.00392775	-0.207996	0.81221	-0.300075	0.300075
170845	ENSCPOG00000012878	ENSCPOT00000013003.3	0.000381635	0.00396386	0.119077	1.12646	0.171792	0.171792
288907	ENSCPOG00000021831	ENSCPOT00000026406.2	0.000384083	0.00398458	-0.402966	0.668335	-0.581357	0.581357
60568	ENSCPOG00000004866	ENSCPOT00000004918.3	0.000384396	0.00398547	-0.29812	0.742212	-0.430096	0.430096
498211	ENSCPOG00000001533	ENSCPOT00000047774.1	0.000387495	0.00401523	0.115717	1.12268	0.166944	0.166944
171347	ENSCPOG00000001533	ENSCPOT00000047774.1	0.000387495	0.00401523	0.115717	1.12268	0.166944	0.166944
24412	ENSCPOG00000036935	ENSCPOT00000035119.1	0.000388564	0.00402394	-0.473015	0.623121	-0.682417	0.682417
304407	ENSCPOG00000022400	ENSCPOT00000026201.2	0.000392528	0.0040626	-0.284153	0.752652	-0.409946	0.409946
302619	ENSCPOG00000007501	ENSCPOT00000007574.3	0.000394843	0.00408415	-0.764415	0.465606	-1.10282	1.10282
289486	ENSCPOG00000012831	ENSCPOT00000012956.3	0.000399392	0.00412877	-0.491575	0.611662	-0.709193	0.709193
64510	ENSCPOG00000002939	ENSCPOT00000045868.1	0.000401655	0.00414888	0.134735	1.14423	0.194382	0.194382
312863	ENSCPOG00000009109	ENSCPOT00000009192.3	0.000401809	0.00414888	-0.185694	0.830527	-0.267901	0.267901
407759	ENSCPOG00000037582	ENSCPOT00000042352.1	0.000404152	0.00417062	-0.79475	0.451694	-1.14658	1.14658
681126	ENSCPOG00000037582	ENSCPOT00000042352.1	0.000404152	0.00417062	-0.79475	0.451694	-1.14658	1.14658
407761	ENSCPOG00000037582	ENSCPOT00000042352.1	0.000404152	0.00417062	-0.79475	0.451694	-1.14658	1.14658
499748	ENSCPOG00000036003	ENSCPOT00000048316.1	0.000404882	0.00417571	-0.544143	0.580339	-0.785033	0.785033
498006	ENSCPOG00000013479	ENSCPOT00000013613.3	0.000408794	0.00421357	-0.494214	0.61005	-0.713	0.713
305845	ENSCPOG00000002710	ENSCPOT00000002744.3	0.000410984	0.00423366	0.193058	1.21295	0.278524	0.278524
309891	ENSCPOG00000004533	ENSCPOT00000004582.3	0.000412157	0.00424326	-0.139202	0.870052	-0.200826	0.200826
362558	ENSCPOG00000011514	ENSCPOT00000011622.3	0.000414543	0.00426533	0.57111	1.77023	0.823937	0.823937
315686	ENSCPOG00000006367	ENSCPOT00000039973.1	0.000416372	0.00428164	-0.588934	0.554918	-0.849652	0.849652
297520	ENSCPOG00000006690	ENSCPOT00000006758.3	0.000419261	0.00430882	0.161066	1.17476	0.232369	0.232369
117535	ENSCPOG00000008504	ENSCPOT00000008581.3	0.000419696	0.00431078	0.101416	1.10674	0.146312	0.146312
315165	ENSCPOG00000021759	ENSCPOT00000024756.2	0.000420147	0.00431289	-0.129618	0.878431	-0.187	0.187
288275	ENSCPOG00000010546	ENSCPOT00000010641.3	0.000422948	0.00433911	-0.181387	0.834112	-0.261687	0.261687
300219	ENSCPOG00000014679	ENSCPOT00000014824.3	0.000425002	0.00435764	2.10814	8.23288	3.0414	3.0414
307503	ENSCPOG00000002361	ENSCPOT00000002394.3	0.000425719	0.00436245	0.101761	1.10712	0.14681	0.14681
315911	ENSCPOG00000001860	ENSCPOT00000034801.1	0.000427278	0.00437586	0.293375	1.34095	0.423251	0.423251
684558	ENSCPOG00000025463	ENSCPOT00000020719.2	0.000427564	0.00437624	0.112868	1.11948	0.162835	0.162835
501167	ENSCPOG00000002466	ENSCPOT00000002499.3	0.000428805	0.00438384	0.145732	1.15689	0.210247	0.210247
25401	ENSCPOG00000027131	ENSCPOT00000027955.2	0.000430899	0.00440268	-0.39622	0.672859	-0.571624	0.571624
289245	ENSCPOG00000025018	ENSCPOT00000022702.2	0.000431979	0.00441115	-0.377463	0.685599	-0.544563	0.544563
102556096	ENSCPOG00000025018	ENSCPOT00000022702.2	0.000431979	0.00441115	-0.377463	0.685599	-0.544563	0.544563
288512	ENSCPOG00000033969	ENSCPOT00000043714.1	0.000434678	0.00443614	0.978331	2.66001	1.41143	1.41143
300988	ENSCPOG00000005947	ENSCPOT00000006010.3	0.000434971	0.00443656	-0.118754	0.888026	-0.171325	0.171325
296169	ENSCPOG00000025974	ENSCPOT00000046236.1	0.000436335	0.00444789	0.138885	1.14899	0.200368	0.200368
29676	ENSCPOG00000025974	ENSCPOT00000046236.1	0.000436335	0.00444789	0.138885	1.14899	0.200368	0.200368
25433	ENSCPOG00000010345	ENSCPOT00000010439.3	0.000436875	0.00445081	0.112093	1.11862	0.161716	0.161716
361435	ENSCPOG00000002341	ENSCPOT00000002373.3	0.000438135	0.00446106	0.138406	1.14844	0.199678	0.199678
684427	ENSCPOG00000023046	ENSCPOT00000027239.2	0.000442694	0.00450456	0.163247	1.17733	0.235516	0.235516
685311	ENSCPOG00000023046	ENSCPOT00000027239.2	0.000442694	0.00450456	0.163247	1.17733	0.235516	0.235516
690660	ENSCPOG00000023046	ENSCPOT00000027239.2	0.000442694	0.00450456	0.163247	1.17733	0.235516	0.235516
296952	ENSCPOG00000025035	ENSCPOT00000004924.3	0.00044292	0.00450456	0.219747	1.24576	0.317028	0.317028
29602	ENSCPOG00000015740	ENSCPOT00000015895.3	0.000443981	0.00451273	-0.23295	0.792193	-0.336076	0.336076
246120	ENSCPOG00000014208	ENSCPOT00000014350.3	0.000446381	0.00453451	-0.129012	0.878963	-0.186126	0.186126
288454	ENSCPOG00000015460	ENSCPOT00000015611.3	0.000447341	0.00454163	-0.148558	0.86195	-0.214323	0.214323
25112	ENSCPOG00000005810	ENSCPOT00000036115.1	0.000448307	0.00454659	0.156145	1.169	0.22527	0.22527
361129	ENSCPOG00000023683	ENSCPOT00000026781.2	0.000448346	0.00454659	-0.414225	0.660852	-0.5976	0.5976
25371	ENSCPOG00000040724	ENSCPOT00000043180.1	0.000449137	0.00455198	-0.318694	0.727098	-0.459778	0.459778
114004	ENSCPOG00000009362	ENSCPOT00000009447.3	0.000450052	0.00455862	-0.253048	0.776431	-0.365071	0.365071
361857	ENSCPOG00000012814	ENSCPOT00000012939.3	0.000450796	0.00456353	0.187674	1.20644	0.270756	0.270756
64352	ENSCPOG00000009422	ENSCPOT00000031813.1	0.000453225	0.0045839	0.171479	1.18706	0.247392	0.247392
361509	ENSCPOG00000026733	ENSCPOT00000037770.1	0.000454914	0.00459727	0.127406	1.13588	0.183808	0.183808
297436	ENSCPOG00000035116	ENSCPOT00000037208.1	0.000456373	0.00460671	-0.269596	0.763688	-0.388945	0.388945
307213	ENSCPOG00000026737	ENSCPOT00000020119.2	0.000456753	0.00460791	0.400615	1.49274	0.577965	0.577965
362081	ENSCPOG00000002830	ENSCPOT00000002866.3	0.000458381	0.00462168	-0.121871	0.885262	-0.175823	0.175823
308267	ENSCPOG00000015012	ENSCPOT00000015159.3	0.0004607	0.00463697	0.139452	1.14964	0.201186	0.201186
301306	ENSCPOG00000002930	ENSCPOT00000002967.3	0.000460829	0.00463697	0.165435	1.17991	0.238672	0.238672
259225	ENSCPOG00000002930	ENSCPOT00000002967.3	0.000460829	0.00463697	0.165435	1.17991	0.238672	0.238672
500242	ENSCPOG00000013511	ENSCPOT00000013645.2	0.000460953	0.00463697	0.101797	1.10716	0.146862	0.146862
497937	ENSCPOG00000033790	ENSCPOT00000039896.1	0.000463023	0.00465513	-0.313584	0.730823	-0.452406	0.452406
289754	ENSCPOG00000007796	ENSCPOT00000007870.3	0.000465772	0.00468009	0.109446	1.11566	0.157898	0.157898
24944	ENSCPOG00000012996	ENSCPOT00000013122.3	0.000468406	0.00470387	0.153238	1.1656	0.221076	0.221076
294515	ENSCPOG00000021906	ENSCPOT00000046790.1	0.000470155	0.00471874	-0.225639	0.798006	-0.325529	0.325529
679949	ENSCPOG00000038178	ENSCPOT00000036192.1	0.000470883	0.00472225	0.427424	1.5333	0.616642	0.616642
690369	ENSCPOG00000002495	ENSCPOT00000002528.3	0.000471043	0.00472225	-0.141464	0.868086	-0.20409	0.20409
291356	ENSCPOG00000003578	ENSCPOT00000003622.3	0.000474479	0.00475122	-0.340913	0.711121	-0.491834	0.491834
171018	ENSCPOG00000012313	ENSCPOT00000040710.1	0.000474744	0.00475122	0.348317	1.41668	0.502515	0.502515
308942	ENSCPOG00000011126	ENSCPOT00000011230.3	0.000475542	0.0047565	-0.116103	0.890383	-0.167502	0.167502
364386	ENSCPOG00000020335	ENSCPOT00000027401.2	0.000476287	0.00476124	0.147526	1.15896	0.212834	0.212834
140671	ENSCPOG00000026085	ENSCPOT00000022675.2	0.000477966	0.00477371	-0.150374	0.860386	-0.216943	0.216943
300696	ENSCPOG00000004685	ENSCPOT00000004734.3	0.000479796	0.00478544	-0.15585	0.855688	-0.224844	0.224844
683983	ENSCPOG00000010815	ENSCPOT00000010913.3	0.000488386	0.00486559	0.17837	1.19527	0.257334	0.257334
64020	ENSCPOG00000031444	ENSCPOT00000045037.1	0.000488903	0.00486798	0.228564	1.25679	0.329748	0.329748
291571	ENSCPOG00000002741	ENSCPOT00000002776.3	0.000490259	0.00487871	0.342523	1.4085	0.494156	0.494156
291556	ENSCPOG00000040580	ENSCPOT00000032240.1	0.000493382	0.00490423	0.112716	1.11931	0.162614	0.162614
304766	ENSCPOG00000011377	ENSCPOT00000011483.3	0.000494587	0.00491343	0.106465	1.11234	0.153597	0.153597
246326	ENSCPOG00000004959	ENSCPOT00000005013.3	0.000495309	0.00491783	-0.160292	0.851895	-0.231253	0.231253
315059	ENSCPOG00000003396	ENSCPOT00000003439.3	0.00049972	0.00495883	-0.15323	0.857932	-0.221064	0.221064
245976	ENSCPOG00000009283	ENSCPOT00000009368.3	0.000502105	0.00497968	-0.122853	0.884393	-0.17724	0.17724
116504	ENSCPOG00000001799	ENSCPOT00000035495.1	0.000504235	0.00499799	-0.10146	0.903517	-0.146376	0.146376
287414	ENSCPOG00000021576	ENSCPOT00000020906.2	0.000507284	0.00502537	-0.742853	0.475755	-1.07171	1.07171
500116	ENSCPOG00000010739	ENSCPOT00000010837.3	0.000508826	0.00503781	-0.113191	0.89298	-0.1633	0.1633
310769	ENSCPOG00000025009	ENSCPOT00000025424.2	0.000510937	0.00505586	0.145652	1.15679	0.210131	0.210131
295649	ENSCPOG00000011063	ENSCPOT00000041301.1	0.000512246	0.00506595	0.381863	1.46501	0.550911	0.550911
29318	ENSCPOG00000031157	ENSCPOT00000042690.1	0.000520075	0.00513761	-0.159319	0.852724	-0.229849	0.229849
29411	ENSCPOG00000005754	ENSCPOT00000005816.3	0.000521241	0.00514623	-0.143169	0.866608	-0.206548	0.206548
305502	ENSCPOG00000030032	ENSCPOT00000033261.1	0.000524176	0.0051723	0.113761	1.12048	0.164123	0.164123
288702	ENSCPOG00000030623	ENSCPOT00000040271.1	0.000524861	0.00517616	-0.109584	0.896207	-0.158096	0.158096
365476	ENSCPOG00000001007	ENSCPOT00000001015.3	0.000525465	0.0051792	0.331914	1.39363	0.478851	0.478851
24437	ENSCPOG00000011136	ENSCPOT00000011240.3	0.000526108	0.00518264	-0.115935	0.890533	-0.167259	0.167259
310448	ENSCPOG00000009249	ENSCPOT00000009334.3	0.000529323	0.00520847	-0.215722	0.805959	-0.311221	0.311221
89830	ENSCPOG00000002376	ENSCPOT00000035734.1	0.000530665	0.00521875	-0.199449	0.819182	-0.287745	0.287745
29558	ENSCPOG00000025125	ENSCPOT00000026760.2	0.000531148	0.00522058	-0.261873	0.769609	-0.377802	0.377802
292699	ENSCPOG00000001085	ENSCPOT00000001096.3	0.000535268	0.00525756	-0.322123	0.724609	-0.464725	0.464725
108348065	ENSCPOG00000008955	ENSCPOT00000009037.3	0.000535509	0.00525756	0.215653	1.24067	0.311122	0.311122
311224	ENSCPOG00000013524	ENSCPOT00000031525.1	0.000545737	0.00534902	0.128197	1.13678	0.18495	0.18495
361940	ENSCPOG00000027001	ENSCPOT00000025742.2	0.000546914	0.00535733	-0.13861	0.870568	-0.199971	0.199971
497923	ENSCPOG00000012429	ENSCPOT00000012548.3	0.000547195	0.00535733	0.355994	1.4276	0.51359	0.51359
58827	ENSCPOG00000004663	ENSCPOT00000004712.3	0.00054886	0.0053688	0.377745	1.45899	0.544971	0.544971
289159	ENSCPOG00000004377	ENSCPOT00000004425.3	0.000548978	0.0053688	0.206171	1.22896	0.297442	0.297442
24311	ENSCPOG00000005358	ENSCPOT00000005419.3	0.00055166	0.00539203	-0.397073	0.672285	-0.572855	0.572855
497935	ENSCPOG00000027016	ENSCPOT00000020507.2	0.00055546	0.00542155	0.31552	1.37097	0.455199	0.455199
317381	ENSCPOG00000024536	ENSCPOT00000020899.2	0.000555584	0.00542155	0.226535	1.25425	0.326821	0.326821
309009	ENSCPOG00000009028	ENSCPOT00000009111.3	0.000555606	0.00542155	0.15154	1.16362	0.218626	0.218626
29153	ENSCPOG00000003962	ENSCPOT00000004006.3	0.000558204	0.00544086	-0.117152	0.88945	-0.169014	0.169014
59085	ENSCPOG00000020705	ENSCPOT00000027150.2	0.000558658	0.00544227	0.153441	1.16584	0.221369	0.221369
140607	ENSCPOG00000022071	ENSCPOT00000026448.2	0.000559095	0.00544351	-0.14039	0.869019	-0.20254	0.20254
362900	ENSCPOG00000007313	ENSCPOT00000007385.3	0.000562071	0.00546945	-0.228824	0.795468	-0.330124	0.330124
316628	ENSCPOG00000021680	ENSCPOT00000043448.1	0.000565284	0.00549638	0.132387	1.14155	0.190994	0.190994
25665	ENSCPOG00000005240	ENSCPOT00000044055.1	0.000565463	0.00549638	0.347894	1.41608	0.501904	0.501904
317389	ENSCPOG00000038647	ENSCPOT00000045295.1	0.000566429	0.00550077	0.655813	1.92671	0.946138	0.946138
362145	ENSCPOG00000014818	ENSCPOT00000014963.3	0.000566541	0.00550077	-0.137286	0.871721	-0.198061	0.198061
298381	ENSCPOG00000010469	ENSCPOT00000035061.1	0.000570066	0.00552963	0.131207	1.1402	0.189291	0.189291
311202	ENSCPOG00000033339	ENSCPOT00000022742.2	0.000572702	0.00554979	-0.522387	0.593103	-0.753646	0.753646
362760	ENSCPOG00000004324	ENSCPOT00000042515.1	0.000572853	0.00554979	0.0986302	1.10366	0.142293	0.142293
360912	ENSCPOG00000009180	ENSCPOT00000009263.3	0.000574613	0.00556169	0.29101	1.33778	0.419838	0.419838
299285	ENSCPOG00000004228	ENSCPOT00000004273.3	0.000574714	0.00556169	-0.475089	0.62183	-0.685408	0.685408
301525	ENSCPOG00000004595	ENSCPOT00000004644.3	0.000575745	0.0055686	-0.141908	0.867701	-0.20473	0.20473
298069	ENSCPOG00000014886	ENSCPOT00000015031.3	0.000578887	0.00559283	-0.121582	0.885519	-0.175406	0.175406
116487	ENSCPOG00000005652	ENSCPOT00000005713.3	0.000579921	0.00559974	-0.0994485	0.905337	-0.143474	0.143474
83578	ENSCPOG00000039719	ENSCPOT00000033744.1	0.000581552	0.00561241	0.105052	1.11077	0.151558	0.151558
361819	ENSCPOG00000039719	ENSCPOT00000033744.1	0.000581552	0.00561241	0.105052	1.11077	0.151558	0.151558
25460	ENSCPOG00000000878	ENSCPOT00000000884.3	0.000587455	0.00566626	0.159135	1.1725	0.229584	0.229584
689593	ENSCPOG00000004607	ENSCPOT00000044878.1	0.000589382	0.00568173	-0.138587	0.870587	-0.199939	0.199939
685732	ENSCPOG00000032757	ENSCPOT00000034501.1	0.000596094	0.00574329	-0.305119	0.737036	-0.440193	0.440193
298066	ENSCPOG00000040125	ENSCPOT00000043310.1	0.000610795	0.00588171	-0.107572	0.898012	-0.155193	0.155193
140915	ENSCPOG00000010758	ENSCPOT00000010856.3	0.00061419	0.00591116	0.308041	1.36076	0.444409	0.444409
294744	ENSCPOG00000037462	ENSCPOT00000033806.1	0.000618776	0.00595053	0.10639	1.11226	0.153488	0.153488
360620	ENSCPOG00000026434	ENSCPOT00000026733.2	0.000619017	0.00595053	-0.124162	0.883237	-0.179128	0.179128
298317	ENSCPOG00000011908	ENSCPOT00000037668.1	0.000619371	0.00595053	0.110059	1.11634	0.158781	0.158781
311254	ENSCPOG00000003099	ENSCPOT00000003142.3	0.000619635	0.00595053	-0.148599	0.861915	-0.214383	0.214383
362890	ENSCPOG00000011494	ENSCPOT00000011600.3	0.000620103	0.00595177	-0.188499	0.828201	-0.271947	0.271947
316226	ENSCPOG00000000230	ENSCPOT00000000233.3	0.000622429	0.00596813	-0.169907	0.843743	-0.245124	0.245124
83527	ENSCPOG00000006660	ENSCPOT00000006726.3	0.000627723	0.00601095	0.107365	1.11334	0.154895	0.154895
360606	ENSCPOG00000003582	ENSCPOT00000003626.3	0.000627978	0.00601095	0.0984211	1.10343	0.141992	0.141992
65157	ENSCPOG00000006741	ENSCPOT00000006810.3	0.000628683	0.00601441	-0.0975855	0.907025	-0.140786	0.140786
361466	ENSCPOG00000035664	ENSCPOT00000047312.1	0.000632339	0.0060461	-0.296295	0.743568	-0.427463	0.427463
302492	ENSCPOG00000008092	ENSCPOT00000008167.3	0.000636511	0.00608268	-0.462405	0.629767	-0.667109	0.667109
362418	ENSCPOG00000001184	ENSCPOT00000001196.3	0.000637662	0.00609036	0.189368	1.20849	0.2732	0.2732
171415	ENSCPOG00000006522	ENSCPOT00000006588.3	0.000638797	0.00609491	-0.13545	0.873323	-0.195413	0.195413
25439	ENSCPOG00000032667	ENSCPOT00000036536.1	0.000638831	0.00609491	0.105542	1.11131	0.152265	0.152265
315611	ENSCPOG00000003831	ENSCPOT00000003875.3	0.000644207	0.00614286	-0.525608	0.591196	-0.758292	0.758292
94267	ENSCPOG00000008578	ENSCPOT00000008655.3	0.000650566	0.00620013	-0.317875	0.727694	-0.458597	0.458597
307483	ENSCPOG00000019643	ENSCPOT00000033452.1	0.000652957	0.00621954	-0.182233	0.833407	-0.262906	0.262906
259275	ENSCPOG00000007226	ENSCPOT00000007298.3	0.000660771	0.00629057	0.111237	1.11766	0.16048	0.16048
300126	ENSCPOG00000006055	ENSCPOT00000006119.3	0.000662809	0.00630655	-0.153564	0.857646	-0.221546	0.221546
300221	ENSCPOG00000009858	ENSCPOT00000042237.1	0.000666526	0.00633506	0.163077	1.17713	0.23527	0.23527
498066	ENSCPOG00000003488	ENSCPOT00000003532.3	0.000667321	0.00633918	-0.323791	0.723401	-0.467132	0.467132
266712	ENSCPOG00000005233	ENSCPOT00000005288.3	0.000668512	0.00634707	4.09932	60.2995	5.91407	5.91407
365960	ENSCPOG00000000873	ENSCPOT00000000879.3	0.000669565	0.00635021	-0.382877	0.681897	-0.552375	0.552375
304537	ENSCPOG00000000402	ENSCPOT00000034877.1	0.000676156	0.00640235	0.163357	1.17746	0.235674	0.235674
64159	ENSCPOG00000009432	ENSCPOT00000045487.1	0.000680481	0.00643984	-0.103537	0.901643	-0.149372	0.149372
81801	ENSCPOG00000034351	ENSCPOT00000046677.1	0.000683875	0.00646847	-0.285946	0.751303	-0.412533	0.412533
316767	ENSCPOG00000003795	ENSCPOT00000003839.3	0.000685581	0.00648112	0.349682	1.41862	0.504485	0.504485
117278	ENSCPOG00000014151	ENSCPOT00000014293.3	0.000686189	0.00648338	0.285807	1.33084	0.412333	0.412333
294804	ENSCPOG00000009276	ENSCPOT00000046850.1	0.000686773	0.00648541	-0.144746	0.865242	-0.208825	0.208825
361261	ENSCPOG00000036251	ENSCPOT00000031297.1	0.000689514	0.0065078	0.120511	1.12807	0.173861	0.173861
29669	ENSCPOG00000013134	ENSCPOT00000037229.1	0.000690309	0.00651181	0.132109	1.14123	0.190593	0.190593
29614	ENSCPOG00000014775	ENSCPOT00000037772.1	0.000691252	0.0065172	0.178834	1.19582	0.258003	0.258003
304000	ENSCPOG00000004718	ENSCPOT00000004768.3	0.000697184	0.0065696	-0.20392	0.815528	-0.294194	0.294194
291705	ENSCPOG00000009405	ENSCPOT00000009490.3	0.000697737	0.00656998	0.294612	1.34261	0.425036	0.425036
301517	ENSCPOG00000001403	ENSCPOT00000038592.1	0.000697971	0.00656998	0.232837	1.26218	0.335912	0.335912
24655	ENSCPOG00000000596	ENSCPOT00000000601.3	0.000699976	0.00658447	0.122653	1.13049	0.176952	0.176952
305178	ENSCPOG00000015619	ENSCPOT00000015772.3	0.00070026	0.00658447	0.106973	1.1129	0.15433	0.15433
362595	ENSCPOG00000010874	ENSCPOT00000010974.3	0.000702607	0.00660301	-0.240133	0.786523	-0.346439	0.346439
361833	ENSCPOG00000032292	ENSCPOT00000042906.1	0.000705201	0.00662383	-0.117769	0.888901	-0.169905	0.169905
360698	ENSCPOG00000038075	ENSCPOT00000031575.1	0.00070625	0.00663015	-0.215432	0.806193	-0.310803	0.310803
361907	ENSCPOG00000013129	ENSCPOT00000013256.3	0.000708205	0.00664495	-0.305174	0.736995	-0.440273	0.440273
365361	ENSCPOG00000038684	ENSCPOT00000032909.1	0.000708823	0.0066472	-0.201	0.817913	-0.289982	0.289982
293649	ENSCPOG00000008119	ENSCPOT00000008194.3	0.000720748	0.00674887	-0.139828	0.869508	-0.201729	0.201729
311215	ENSCPOG00000011931	ENSCPOT00000012046.3	0.000720816	0.00674887	-0.0969021	0.907645	-0.1398	0.1398
305610	ENSCPOG00000003169	ENSCPOT00000003212.3	0.00073424	0.00686724	-0.491796	0.611527	-0.709511	0.709511
306722	ENSCPOG00000000987	ENSCPOT00000000994.3	0.000736266	0.00688252	0.14242	1.15306	0.205469	0.205469
445268	ENSCPOG00000026930	ENSCPOT00000024864.2	0.000749684	0.00700422	0.111287	1.11772	0.160553	0.160553
170923	ENSCPOG00000012843	ENSCPOT00000012968.3	0.000751924	0.00701695	0.230088	1.25871	0.331947	0.331947
499536	ENSCPOG00000002761	ENSCPOT00000002796.3	0.00075219	0.00701695	-0.687909	0.502626	-0.992443	0.992443
59102	ENSCPOG00000008766	ENSCPOT00000008844.3	0.000752244	0.00701695	0.183498	1.20141	0.264731	0.264731
191595	ENSCPOG00000022335	ENSCPOT00000021860.2	0.000752908	0.00701942	0.373898	1.45339	0.539421	0.539421
361377	ENSCPOG00000006408	ENSCPOT00000006473.3	0.00075386	0.00702457	0.189121	1.20819	0.272844	0.272844
81716	ENSCPOG00000001534	ENSCPOT00000001554.3	0.00076098	0.00708552	0.109987	1.11626	0.158678	0.158678
310698	ENSCPOG00000008193	ENSCPOT00000037405.1	0.000761207	0.00708552	-0.104572	0.90071	-0.150865	0.150865
60571	ENSCPOG00000014198	ENSCPOT00000014340.3	0.000765101	0.007118	0.100611	1.10585	0.145151	0.145151
498095	ENSCPOG00000038938	ENSCPOT00000038526.1	0.000772165	0.00717991	0.208336	1.23163	0.300565	0.300565
293860	ENSCPOG00000002672	ENSCPOT00000035947.1	0.000777456	0.00722146	-0.115201	0.891187	-0.1662	0.1662
29372	ENSCPOG00000007813	ENSCPOT00000007888.3	0.000785133	0.00728507	-0.131076	0.877151	-0.189103	0.189103
362374	ENSCPOG00000037528	ENSCPOT00000043118.1	0.000788494	0.00731239	-0.133416	0.875101	-0.192478	0.192478
500925	ENSCPOG00000008369	ENSCPOT00000008444.2	0.000791844	0.00733959	-0.792797	0.452577	-1.14376	1.14376
304859	ENSCPOG00000040669	ENSCPOT00000038490.1	0.000792825	0.00734481	-0.140587	0.868848	-0.202824	0.202824
25731	ENSCPOG00000021656	ENSCPOT00000026578.2	0.000799903	0.00740647	-0.914319	0.400789	-1.31908	1.31908
287634	ENSCPOG00000025251	ENSCPOT00000022685.2	0.000800707	0.00741002	0.633521	1.88423	0.913978	0.913978
29254	ENSCPOG00000003056	ENSCPOT00000003097.3	0.000801651	0.00741485	-0.177613	0.837266	-0.256242	0.256242
311633	ENSCPOG00000012818	ENSCPOT00000012943.2	0.000802261	0.00741659	-0.389795	0.677196	-0.562355	0.562355
25054	ENSCPOG00000032833	ENSCPOT00000035021.1	0.000803436	0.0074212	0.187622	1.20638	0.270681	0.270681
367384	ENSCPOG00000011243	ENSCPOT00000011349.3	0.000803604	0.0074212	-0.387821	0.678534	-0.559507	0.559507
368044	ENSCPOG00000023136	ENSCPOT00000032034.1	0.00081619	0.00753347	-0.304498	0.737494	-0.439297	0.439297
282827	ENSCPOG00000025197	ENSCPOT00000023054.2	0.000819217	0.00755744	0.135223	1.14479	0.195086	0.195086
297705	ENSCPOG00000007440	ENSCPOT00000041922.1	0.000822233	0.00758128	0.19819	1.21919	0.285927	0.285927
307296	ENSCPOG00000007196	ENSCPOT00000007268.3	0.000828575	0.00763576	0.168562	1.1836	0.243183	0.243183
293733	ENSCPOG00000005701	ENSCPOT00000031126.1	0.000830173	0.00764647	0.387142	1.47277	0.558528	0.558528
83764	ENSCPOG00000015300	ENSCPOT00000015449.3	0.000839947	0.00773244	-0.128432	0.879474	-0.185288	0.185288
117533	ENSCPOG00000011953	ENSCPOT00000012069.3	0.000840656	0.00773492	0.143831	1.15469	0.207504	0.207504
313874	ENSCPOG00000002062	ENSCPOT00000002089.3	0.00084361	0.00775803	-0.793196	0.452396	-1.14434	1.14434
310526	ENSCPOG00000015646	ENSCPOT00000033529.1	0.000844155	0.00775899	3.1302	22.8786	4.51593	4.51593
25694	ENSCPOG00000037409	ENSCPOT00000040312.1	0.000845919	0.00776711	0.177857	1.19465	0.256593	0.256593
84474	ENSCPOG00000032467	ENSCPOT00000046946.1	0.000845923	0.00776711	0.106445	1.11232	0.153568	0.153568
361221	ENSCPOG00000027360	ENSCPOT00000024179.2	0.000850417	0.00780429	-0.139281	0.869984	-0.20094	0.20094
171365	ENSCPOG00000039408	ENSCPOT00000043368.1	0.000857473	0.00786084	0.130047	1.13888	0.187619	0.187619
306283	ENSCPOG00000002522	ENSCPOT00000002556.3	0.000866393	0.00793848	0.103875	1.10946	0.14986	0.14986
316087	ENSCPOG00000025338	ENSCPOT00000023053.2	0.000880775	0.00806605	-0.224712	0.798746	-0.32419	0.32419
363457	ENSCPOG00000015081	ENSCPOT00000015228.3	0.000886836	0.00811557	-0.210341	0.810307	-0.303459	0.303459
361224	ENSCPOG00000008165	ENSCPOT00000008240.3	0.000887107	0.00811557	0.158475	1.17172	0.228631	0.228631
29216	ENSCPOG00000036279	ENSCPOT00000037162.1	0.000888295	0.00812222	-0.510824	0.600001	-0.736963	0.736963
81812	ENSCPOG00000015132	ENSCPOT00000015279.3	0.000889558	0.00812953	-0.458756	0.632069	-0.661846	0.661846
303741	ENSCPOG00000007000	ENSCPOT00000007069.3	0.000896453	0.00818546	-0.483063	0.616891	-0.696912	0.696912
65046	ENSCPOG00000026801	ENSCPOT00000035285.1	0.000896609	0.00818546	-0.138396	0.870754	-0.199663	0.199663
298549	ENSCPOG00000030432	ENSCPOT00000040483.1	0.000898124	0.00819503	-0.1236	0.883733	-0.178317	0.178317
116457	ENSCPOG00000001298	ENSCPOT00000001314.3	0.000904121	0.00824547	-0.158412	0.853498	-0.228541	0.228541
290679	ENSCPOG00000011817	ENSCPOT00000044094.1	0.000905323	0.00825215	0.154779	1.1674	0.223299	0.223299
360406	ENSCPOG00000010338	ENSCPOT00000039897.1	0.000910808	0.00829784	-0.102415	0.902655	-0.147754	0.147754
171046	ENSCPOG00000023586	ENSCPOT00000036144.1	0.000911749	0.00830211	0.124463	1.13254	0.179563	0.179563
361042	ENSCPOG00000010911	ENSCPOT00000035754.1	0.000914133	0.00831951	0.176735	1.19331	0.254975	0.254975
499020	ENSCPOG00000001669	ENSCPOT00000036091.1	0.000918217	0.00835235	0.120143	1.12766	0.17333	0.17333
64561	ENSCPOG00000005675	ENSCPOT00000034527.1	0.000921277	0.00837585	0.390503	1.47772	0.563377	0.563377
100361733	ENSCPOG00000019887	ENSCPOT00000025441.2	0.000926245	0.00841667	0.150223	1.16209	0.216726	0.216726
288414	ENSCPOG00000008739	ENSCPOT00000008817.3	0.000929076	0.00843802	0.295788	1.34418	0.426732	0.426732
266709	ENSCPOG00000035868	ENSCPOT00000031846.1	0.00093511	0.00848507	-0.144254	0.865668	-0.208114	0.208114
115771	ENSCPOG00000004520	ENSCPOT00000042744.1	0.000936084	0.00848852	-0.429788	0.650647	-0.620052	0.620052
100359836	ENSCPOG00000006694	ENSCPOT00000006762.3	0.000939654	0.0085145	-0.164033	0.848714	-0.23665	0.23665
114117	ENSCPOG00000040497	ENSCPOT00000045757.1	0.000939955	0.0085145	-0.354335	0.70164	-0.511198	0.511198
299857	ENSCPOG00000012840	ENSCPOT00000012965.3	0.000940555	0.0085145	0.147914	1.15941	0.213395	0.213395
305940	ENSCPOG00000038995	ENSCPOT00000047638.1	0.000940888	0.0085145	0.446294	1.56251	0.643866	0.643866
314655	ENSCPOG00000024367	ENSCPOT00000023119.2	0.000941554	0.00851615	0.110219	1.11652	0.159012	0.159012
246310	ENSCPOG00000025055	ENSCPOT00000048131.1	0.000944106	0.00853045	0.128537	1.13716	0.18544	0.18544
360977	ENSCPOG00000012294	ENSCPOT00000012410.3	0.000953899	0.0086145	0.12646	1.1348	0.182443	0.182443
100361631	ENSCPOG00000022136	ENSCPOT00000019950.2	0.000955732	0.00862662	-0.264352	0.767704	-0.381379	0.381379
304005	ENSCPOG00000009725	ENSCPOT00000009812.3	0.000957537	0.00863848	-0.109868	0.895952	-0.158506	0.158506
681309	ENSCPOG00000003165	ENSCPOT00000035003.1	0.000958209	0.0086401	0.133902	1.14328	0.19318	0.19318
192183	ENSCPOG00000001254	ENSCPOT00000001269.3	0.000962715	0.00867628	0.23911	1.27012	0.344962	0.344962
361877	ENSCPOG00000001712	ENSCPOT00000001733.3	0.00096617	0.00870296	-0.190489	0.826555	-0.274818	0.274818
100359595	ENSCPOG00000011302	ENSCPOT00000011408.3	0.000969809	0.00873126	-0.204986	0.814658	-0.295733	0.295733
313666	ENSCPOG00000014042	ENSCPOT00000014184.3	0.000976455	0.0087821	0.155418	1.16815	0.224221	0.224221
100361383	ENSCPOG00000026773	ENSCPOT00000027969.2	0.00098277	0.00882844	-0.35103	0.703963	-0.506429	0.506429
619582	ENSCPOG00000009599	ENSCPOT00000009686.3	0.000983115	0.00882844	0.203492	1.22568	0.293577	0.293577
114115	ENSCPOG00000013647	ENSCPOT00000013784.3	0.000984034	0.00883157	0.754951	2.12751	1.08916	1.08916
315969	ENSCPOG00000000921	ENSCPOT00000000927.3	0.000984468	0.00883157	0.155902	1.16871	0.22492	0.22492
691231	ENSCPOG00000003468	ENSCPOT00000003512.3	0.00098509	0.00883264	0.140595	1.15096	0.202836	0.202836
313539	ENSCPOG00000010355	ENSCPOT00000010449.3	0.00098612	0.00883736	0.129163	1.13788	0.186343	0.186343
310849	ENSCPOG00000032233	ENSCPOT00000031827.1	0.00100277	0.00897743	0.161038	1.17473	0.232329	0.232329
291948	ENSCPOG00000012353	ENSCPOT00000012470.2	0.0010119	0.00905457	0.110445	1.11677	0.159338	0.159338
680445	ENSCPOG00000010320	ENSCPOT00000039135.1	0.00101682	0.00909375	-0.195184	0.822683	-0.281591	0.281591
298690	ENSCPOG00000026270	ENSCPOT00000025294.2	0.00101732	0.00909375	-0.213258	0.807948	-0.307666	0.307666
25426	ENSCPOG00000030721	ENSCPOT00000033709.1	0.00101908	0.00910486	0.255179	1.29069	0.368145	0.368145
304733	ENSCPOG00000003780	ENSCPOT00000003824.3	0.00101968	0.00910557	-0.428628	0.651402	-0.618379	0.618379
266600	ENSCPOG00000037976	ENSCPOT00000031693.1	0.00102031	0.00910659	-0.129307	0.878704	-0.186551	0.186551
29580	ENSCPOG00000007700	ENSCPOT00000007774.3	0.00102467	0.0091409	0.160583	1.17419	0.231672	0.231672
288455	ENSCPOG00000001710	ENSCPOT00000044474.1	0.00103317	0.00921205	0.109381	1.11559	0.157804	0.157804
293004	ENSCPOG00000009337	ENSCPOT00000048375.1	0.00103622	0.00923459	-0.251143	0.777911	-0.362323	0.362323
313775	ENSCPOG00000023519	ENSCPOT00000041016.1	0.00104289	0.00928716	0.175667	1.19204	0.253434	0.253434
84391	ENSCPOG00000009393	ENSCPOT00000034266.1	0.00104318	0.00928716	0.151691	1.1638	0.218844	0.218844
362226	ENSCPOG00000002406	ENSCPOT00000002439.3	0.00104758	0.00932162	0.102982	1.10847	0.148571	0.148571
117095	ENSCPOG00000025122	ENSCPOT00000021947.2	0.00104929	0.00933213	-0.308523	0.734531	-0.445105	0.445105
309172	ENSCPOG00000010221	ENSCPOT00000010315.3	0.00105042	0.00933738	0.120515	1.12808	0.173867	0.173867
29751	ENSCPOG00000003490	ENSCPOT00000003534.3	0.00105761	0.00938709	-0.399401	0.670722	-0.576214	0.576214
364594	ENSCPOG00000004929	ENSCPOT00000037417.1	0.00105828	0.00938716	-0.741845	0.476234	-1.07026	1.07026
25484	ENSCPOG00000002570	ENSCPOT00000002604.3	0.00105869	0.00938716	0.118942	1.1263	0.171597	0.171597
84030	ENSCPOG00000002789	ENSCPOT00000002824.3	0.00106127	0.00940533	-0.163224	0.849401	-0.235483	0.235483
308405	ENSCPOG00000015082	ENSCPOT00000043957.1	0.00106456	0.00942853	-0.229954	0.79457	-0.331754	0.331754
360842	ENSCPOG00000011824	ENSCPOT00000035603.1	0.00107361	0.00950035	0.471493	1.60239	0.680221	0.680221
291295	ENSCPOG00000005679	ENSCPOT00000038594.1	0.0010887	0.00962418	-0.141247	0.868275	-0.203776	0.203776
307148	ENSCPOG00000005850	ENSCPOT00000005913.3	0.00109641	0.0096874	0.130146	1.13899	0.187761	0.187761
310486	ENSCPOG00000037396	ENSCPOT00000044885.1	0.00109737	0.00969106	-0.279907	0.755854	-0.40382	0.40382
300030	ENSCPOG00000006972	ENSCPOT00000007041.3	0.00110037	0.00971265	-0.587707	0.5556	-0.847883	0.847883
25467	ENSCPOG00000005422	ENSCPOT00000005480.3	0.00110223	0.00972416	0.13349	1.14281	0.192585	0.192585
171047	ENSCPOG00000025216	ENSCPOT00000020600.2	0.00110357	0.00973109	-0.242371	0.784765	-0.349667	0.349667
58958	ENSCPOG00000009066	ENSCPOT00000009149.3	0.00111189	0.00979704	0.397569	1.4882	0.573571	0.573571
314648	ENSCPOG00000001074	ENSCPOT00000001085.3	0.00111216	0.00979704	0.123007	1.13089	0.177461	0.177461
304486	ENSCPOG00000001155	ENSCPOT00000001167.3	0.00111709	0.00983057	-0.144247	0.865674	-0.208104	0.208104
171291	ENSCPOG00000038557	ENSCPOT00000040045.1	0.00112273	0.00987528	-0.332973	0.71679	-0.480378	0.480378
108348225	ENSCPOG00000011300	ENSCPOT00000011406.3	0.00112999	0.00993422	-0.157589	0.854201	-0.227353	0.227353
313169	ENSCPOG00000001021	ENSCPOT00000035201.1	0.00113146	0.00993842	0.136487	1.14624	0.196908	0.196908
300052	ENSCPOG00000005756	ENSCPOT00000037267.1	0.0011316	0.00993842	-0.14672	0.863536	-0.211672	0.211672
365823	ENSCPOG00000009103	ENSCPOT00000044713.1	0.00113704	0.00997619	-0.311989	0.73199	-0.450104	0.450104
[truncated: 1,281 more rows]

## Sheet: Kidney 12h 40 µM (in vitro)
NCBI Entrez id	Ensemble gene	Target ID	pvalue	qvalue	beta	FC=exp(beta)	log(FC,2)	abs(logFC)
[truncated: 7,540 more rows]

[truncated: 5 more sheets: Kidney 12h 30 µM (in vitro), Kidney 9h 1.00 mgkg (in vivo), Kidney 9h 1.50 mgkg (in vivo), Kidney 33h 1.00 mgkg (in vivo), Kidney 33h 1.50mgkg (in vivo)]
